# Supplementary material for: Viral etiology, seasonality and severity of hospitalized patients with severe acute respiratory infections in the Eastern Mediterranean Region, 2007–2014
Source: PLoS One. 2017 Jul 13;12(7):e0180954. doi: 10.1371/journal.pone.0180954 (PMC5509236; doi:10.1371/journal.pone.0180954)
Supplement: S1 Dataset — (XLSX) [file pone.0180954.s002.xlsx]

## Sheet: Data dictionary
Variable	Definition	Coding
UniqueID	Unique record identification number	n/a
Enrolled	Did the patient consent and enroll in the study?	1=Yes, 0=No
Country	Country of enrollment	Egypt, Jordan, Oman, Qatar, Yemen
EpiYear	Year of enrollment	Integers (2007-2014), 999=Unknown
EpiMonth	Month of enrollment	Integers (1-12), 999=Unknown
EpiWeek	Week of enrollment	Integers (1-53), 999=Unknown
Interval	Number of days between onset of symptoms and hospitalization	Integer, 999=Unknown
Stay	Number of days between hospitalization and outcome	Integer, 999=Unknown
Sex	Sex	1=Female, 0=Male, 999=Unknown
AgeGrp	Age group	1=<1 year, 2=1-4 years, 3=5-49 years, 4=50+ years, 999=Unknown
ChronicDis	Does the patient have any pre-existing chronic disease?	1=Yes, 0=No, 999=Unknown
OxTherapy	Did the patient receive oxygen therapy during hospitalization?	1=Yes, 0=No, 999=Unknown
Ventilated	Was the patient ventilated during hospitalization?	1=Yes, 0=No, 999=Unknown
ICU	Was the patient admitted to an intensive care unit during hospitalization?	1=Yes, 0=No, 999=Unknown
Outcome	What was the patient's final hospitalization outcome?	1=Discharge, 2=Transfer, 3=Death, 999=Unknown
RSV	Results for respiratory syncytial virus	1=Positive, 0=Negative, 999=Unknown
AdV	Results for adenovirus	1=Positive, 0=Negative, 999=Unknown
hMPV	Results for human metapneumovirus	1=Positive, 0=Negative, 999=Unknown
hPIV1	Results for human parainfluenzavirus type 1	1=Positive, 0=Negative, 999=Unknown
hPIV2	Results for human parainfluenzavirus type 2	1=Positive, 0=Negative, 999=Unknown
hPIV3	Results for human parainfluenzavirus type 3	1=Positive, 0=Negative, 999=Unknown
Flu	Results for influenza	1=Positive, 0=Negative, 999=Unknown

## Sheet: Dataset
UniqueID	Enrolled	Country	EpiYear	EpiMonth	EpiWeek	Interval	Stay	Sex	AgeGrp	ChronicDis	OxTherapy	Ventilated	ICU	Outcome	RSV	AdV	hMPV	hPIV1	hPIV2	hPIV3	Flu
1	1	Egypt	2014	1	2	999	999	999	999	999	999	999	999	999	0	999	999	999	999	999	0
2	1	Egypt	2014	1	2	2	4	0	2	0	0	0	0	1	0	999	999	999	999	999	0
3	1	Egypt	2014	1	2	3	4	0	2	0	0	0	0	1	0	999	999	999	999	999	1
4	1	Egypt	2014	1	2	3	4	1	2	0	0	0	0	1	0	999	999	999	999	999	1
5	1	Egypt	2014	1	2	3	2	0	2	0	0	0	0	1	1	999	999	999	999	999	0
6	1	Egypt	2014	1	2	8	4	1	2	0	0	0	0	1	0	999	999	999	999	999	1
7	1	Egypt	2014	1	2	3	6	1	3	0	0	0	0	1	0	999	999	999	999	999	0
8	1	Egypt	2014	1	3	3	3	1	2	0	0	0	0	1	0	999	999	999	999	999	0
9	1	Egypt	2014	1	2	8	4	0	2	0	0	0	0	1	1	999	999	999	999	999	0
10	1	Egypt	2014	1	2	3	6	1	2	0	0	0	0	1	0	999	999	999	999	999	1
11	1	Egypt	2014	1	2	8	6	1	3	0	0	0	0	1	0	999	999	999	999	999	1
12	1	Egypt	2014	1	2	4	6	0	3	0	0	0	0	1	1	999	999	999	999	999	0
13	1	Egypt	2014	1	2	1	7	1	4	0	0	0	0	1	999	999	999	999	999	999	0
14	1	Egypt	2014	1	2	4	7	1	3	0	0	0	0	1	999	999	999	999	999	999	1
15	1	Egypt	2014	1	2	1	4	1	2	0	0	0	0	1	0	999	999	999	999	999	1
16	1	Egypt	2014	1	3	2	4	1	2	0	0	0	0	1	0	999	999	999	999	999	0
17	1	Egypt	2014	1	4	999	999	999	999	999	999	999	999	999	0	999	999	999	999	999	0
18	1	Egypt	2014	1	4	999	999	999	999	999	999	999	999	999	0	999	999	999	999	999	1
19	1	Egypt	2014	1	4	999	999	999	999	999	999	999	999	999	0	999	999	999	999	999	1
20	1	Egypt	2014	1	3	3	3	1	3	0	0	0	0	1	999	999	999	999	999	999	1
21	1	Egypt	2014	1	3	1	6	1	3	0	0	0	0	1	999	999	999	999	999	999	0
22	1	Egypt	2014	1	3	2	4	1	2	0	0	0	0	1	999	999	999	999	999	999	0
23	1	Egypt	2014	1	3	2	4	0	999	0	0	0	0	1	1	999	999	999	999	999	1
24	1	Egypt	2014	1	4	2	4	0	2	0	0	0	0	1	1	999	999	999	999	999	0
25	1	Egypt	2014	1	3	2	5	0	2	0	0	0	0	1	1	999	999	999	999	999	0
26	1	Egypt	2014	1	3	2	8	1	3	0	0	0	0	1	999	999	999	999	999	999	0
27	1	Egypt	2014	1	4	8	4	1	2	1	0	0	0	3	0	999	999	999	999	999	0
28	1	Egypt	2014	1	4	8	4	1	3	0	0	0	0	999	999	999	999	999	999	999	1
29	1	Egypt	2014	1	4	6	4	0	3	0	0	0	0	999	0	999	999	999	999	999	0
30	1	Egypt	2014	1	4	6	5	0	4	0	0	0	0	1	999	999	999	999	999	999	1
31	1	Egypt	2014	1	4	1	4	0	2	0	0	0	0	1	0	999	999	999	999	999	0
32	1	Egypt	2014	1	4	2	6	0	3	0	0	0	0	1	0	999	999	999	999	999	0
33	1	Egypt	2014	1	5	4	4	1	4	0	0	0	0	1	0	999	999	999	999	999	0
34	1	Egypt	2014	1	5	12	4	1	2	0	0	0	0	1	0	999	999	999	999	999	1
35	1	Egypt	2014	1	4	1	8	1	3	0	0	0	0	1	0	999	999	999	999	999	0
36	1	Egypt	2014	1	5	1	5	0	2	0	0	0	0	1	0	999	999	999	999	999	0
37	1	Egypt	2014	1	4	1	5	1	3	0	0	0	0	1	0	999	999	999	999	999	0
38	1	Egypt	2014	1	5	12	6	0	2	0	0	0	0	1	1	999	999	999	999	999	0
39	1	Egypt	2014	1	4	4	5	1	3	0	0	0	0	2	0	999	999	999	999	999	0
40	1	Egypt	2014	1	4	2	10	1	4	0	0	0	0	1	0	999	999	999	999	999	0
41	1	Egypt	2014	1	5	2	32	0	3	0	0	0	0	1	0	999	999	999	999	999	0
42	1	Egypt	2014	1	5	3	7	0	4	0	0	0	0	1	1	999	999	999	999	999	0
43	1	Egypt	2014	1	5	16	15	1	1	0	0	0	0	1	0	999	999	999	999	999	1
44	1	Egypt	2014	1	4	11	14	0	3	0	0	0	0	1	0	999	999	999	999	999	0
45	1	Egypt	2014	1	5	1	7	0	3	0	0	0	0	999	0	999	999	999	999	999	0
46	1	Egypt	2014	1	5	6	10	0	1	0	0	0	0	1	0	999	999	999	999	999	0
47	1	Egypt	2014	1	5	8	5	0	2	0	0	0	0	1	0	999	999	999	999	999	0
48	1	Egypt	2014	1	4	3	11	0	3	0	0	0	0	1	1	999	999	999	999	999	0
49	1	Egypt	2014	1	5	3	7	1	3	0	0	0	0	1	0	999	999	999	999	999	0
50	1	Egypt	2014	2	6	1	3	0	2	0	0	0	0	1	0	999	999	999	999	999	0
51	1	Egypt	2014	1	5	1	7	1	4	0	0	0	0	1	0	999	999	999	999	999	0
52	1	Egypt	2014	1	5	5	12	1	3	0	0	0	0	1	0	999	999	999	999	999	1
53	1	Egypt	2014	1	5	1	5	1	3	0	0	0	0	1	0	999	999	999	999	999	1
54	1	Egypt	2014	1	5	10	6	0	3	0	0	0	0	1	0	999	999	999	999	999	0
55	1	Egypt	2014	2	6	1	2	1	1	0	0	0	0	1	1	999	999	999	999	999	0
56	1	Egypt	2014	2	6	3	6	0	4	0	0	0	0	1	0	999	999	999	999	999	1
57	1	Egypt	2014	1	5	1	6	0	3	0	0	0	0	1	0	999	999	999	999	999	1
58	1	Egypt	2014	1	5	8	7	0	3	0	0	0	0	1	0	999	999	999	999	999	0
59	1	Egypt	2014	2	6	3	6	0	2	0	0	0	0	1	1	999	999	999	999	999	0
60	1	Egypt	2014	2	6	2	5	0	1	0	0	0	0	1	1	999	999	999	999	999	0
61	1	Egypt	2014	2	6	1	6	0	2	0	0	0	0	1	1	999	999	999	999	999	1
62	1	Egypt	2014	2	6	1	3	1	3	0	0	0	0	2	0	999	999	999	999	999	1
63	1	Egypt	2014	2	6	10	5	0	2	0	0	0	0	1	0	999	999	999	999	999	0
64	1	Egypt	2014	2	7	999	999	999	999	999	999	999	999	999	1	999	999	999	999	999	0
65	1	Egypt	2014	2	7	999	999	999	999	999	999	999	999	999	1	999	999	999	999	999	0
66	1	Egypt	2014	2	7	999	999	999	999	999	999	999	999	999	0	999	999	999	999	999	1
67	1	Egypt	2014	2	7	999	999	999	999	999	999	999	999	999	0	999	999	999	999	999	0
68	1	Egypt	2014	2	7	999	999	999	999	999	999	999	999	999	0	999	999	999	999	999	0
69	1	Egypt	2014	2	7	999	999	999	999	999	999	999	999	999	0	999	999	999	999	999	1
70	1	Egypt	2014	2	7	999	999	999	999	999	999	999	999	999	0	999	999	999	999	999	0
71	1	Egypt	2014	2	6	9	6	1	3	0	0	0	0	999	0	999	999	999	999	999	1
72	1	Egypt	2014	2	6	3	8	0	4	0	0	0	0	1	0	999	999	999	999	999	0
73	1	Egypt	2014	2	6	9	4	1	1	0	0	0	0	1	1	999	999	999	999	999	0
74	1	Egypt	2014	2	6	2	6	1	3	0	0	0	0	1	1	999	999	999	999	999	0
75	1	Egypt	2014	2	7	1	6	0	3	0	0	0	0	1	0	999	999	999	999	999	0
76	1	Egypt	2014	2	6	2	2	0	3	0	0	0	0	1	0	999	999	999	999	999	1
77	1	Egypt	2014	2	6	1	5	0	3	0	0	0	0	1	0	999	999	999	999	999	0
78	1	Egypt	2014	2	6	1	3	1	3	0	0	0	0	1	0	999	999	999	999	999	1
79	1	Egypt	2014	2	6	1	11	0	3	0	0	0	0	1	0	999	999	999	999	999	0
80	1	Egypt	2014	2	6	1	4	0	3	0	0	0	0	1	0	999	999	999	999	999	0
81	1	Egypt	2014	2	6	1	6	0	3	0	0	0	0	1	0	999	999	999	999	999	0
82	1	Egypt	2014	2	6	3	2	1	3	0	0	0	0	1	0	999	999	999	999	999	1
83	1	Egypt	2014	2	6	2	6	1	3	0	0	0	0	1	0	999	999	999	999	999	0
84	1	Egypt	2014	2	6	3	7	1	3	0	0	0	0	1	0	999	999	999	999	999	0
85	1	Egypt	2014	2	6	3	7	0	2	0	0	0	0	1	0	999	999	999	999	999	0
86	1	Egypt	2014	2	6	2	2	1	4	0	0	0	0	1	0	999	999	999	999	999	0
87	1	Egypt	2014	2	6	1	4	1	3	0	0	0	0	1	0	999	999	999	999	999	1
88	1	Egypt	2014	2	7	2	7	1	3	0	0	0	0	1	0	999	999	999	999	999	0
89	1	Egypt	2014	2	7	5	7	0	4	0	0	0	0	1	1	999	999	999	999	999	0
90	1	Egypt	2014	2	7	2	5	1	4	0	0	0	0	1	0	999	999	999	999	999	1
91	1	Egypt	2014	2	6	1	6	0	3	0	0	0	0	1	0	999	999	999	999	999	0
92	1	Egypt	2014	2	6	2	6	1	4	0	0	0	0	1	0	999	999	999	999	999	0
93	1	Egypt	2014	2	7	3	5	1	3	0	0	0	0	1	0	999	999	999	999	999	1
94	1	Egypt	2014	2	7	3	4	1	3	0	0	0	0	1	0	999	999	999	999	999	0
95	1	Egypt	2014	2	7	2	6	0	2	0	0	0	0	1	0	999	999	999	999	999	1
96	1	Egypt	2014	2	7	2	6	0	2	0	0	0	0	1	0	999	999	999	999	999	1
97	1	Egypt	2014	2	7	5	5	1	3	0	0	0	0	1	0	999	999	999	999	999	0
98	1	Egypt	2014	2	7	1	6	1	3	0	0	0	0	1	0	999	999	999	999	999	0
99	1	Egypt	2014	2	7	2	5	0	3	0	0	0	0	1	0	999	999	999	999	999	1
100	1	Egypt	2014	2	6	2	6	0	4	0	0	0	0	1	0	999	999	999	999	999	0
101	1	Egypt	2014	2	7	1	6	0	3	0	0	0	0	1	0	999	999	999	999	999	0
102	1	Egypt	2014	2	6	2	6	1	4	0	0	0	0	999	0	999	999	999	999	999	0
103	1	Egypt	2014	2	6	2	6	0	3	0	0	0	0	999	1	999	999	999	999	999	0
104	1	Egypt	2014	2	6	2	5	0	4	0	0	0	0	2	0	999	999	999	999	999	1
105	1	Egypt	2014	2	6	999	6	0	2	0	0	0	0	1	0	999	999	999	999	999	0
106	1	Egypt	2014	2	6	4	5	0	2	0	0	0	0	1	0	999	999	999	999	999	0
107	1	Egypt	2014	2	6	1	4	0	3	0	0	0	0	1	0	999	999	999	999	999	0
108	1	Egypt	2014	2	6	2	6	0	4	0	0	0	0	1	0	999	999	999	999	999	0
109	1	Egypt	2014	2	6	2	5	0	3	0	0	0	0	1	0	999	999	999	999	999	0
110	1	Egypt	2014	2	7	3	10	1	3	0	0	0	0	1	0	999	999	999	999	999	0
111	1	Egypt	2014	2	7	1	5	0	3	0	0	0	0	1	0	999	999	999	999	999	0
112	1	Egypt	2014	2	7	2	9	0	3	0	0	0	0	1	0	999	999	999	999	999	1
113	1	Egypt	2014	2	7	2	10	0	4	0	0	0	0	1	0	999	999	999	999	999	0
114	1	Egypt	2014	2	7	1	7	0	3	0	0	0	0	1	0	999	999	999	999	999	1
115	1	Egypt	2014	2	6	1	6	1	3	0	0	0	0	1	1	999	999	999	999	999	1
116	1	Egypt	2014	2	7	1	3	0	3	0	0	0	0	1	0	999	999	999	999	999	0
117	1	Egypt	2014	2	7	1	5	1	4	0	0	0	0	1	0	999	999	999	999	999	0
118	1	Egypt	2014	2	7	2	4	1	3	0	0	0	0	1	0	999	999	999	999	999	0
119	1	Egypt	2014	2	7	1	2	1	3	0	0	0	0	2	0	999	999	999	999	999	1
120	1	Egypt	2014	2	7	2	4	1	3	0	0	0	0	1	0	999	999	999	999	999	0
121	1	Egypt	2014	2	7	2	6	1	3	0	0	0	0	1	0	999	999	999	999	999	0
122	1	Egypt	2014	2	7	2	8	1	3	0	0	0	0	1	0	999	999	999	999	999	0
123	1	Egypt	2014	2	7	2	4	1	2	0	0	0	0	1	0	999	999	999	999	999	0
124	1	Egypt	2014	2	7	2	3	0	2	0	0	0	0	1	0	999	999	999	999	999	0
125	1	Egypt	2014	2	7	2	2	1	4	0	0	0	0	1	0	999	999	999	999	999	0
126	1	Egypt	2014	2	7	1	7	1	4	0	0	0	0	1	0	999	999	999	999	999	0
127	1	Egypt	2014	2	7	1	3	1	3	0	0	0	0	1	0	999	999	999	999	999	1
128	1	Egypt	2014	2	7	3	4	0	2	0	0	0	0	1	0	999	999	999	999	999	1
129	1	Egypt	2014	2	7	3	2	1	4	0	0	0	0	999	0	999	999	999	999	999	0
130	1	Egypt	2014	2	7	1	2	0	2	0	0	0	0	999	0	999	999	999	999	999	0
131	1	Egypt	2014	2	7	2	5	1	3	0	0	0	0	1	1	999	999	999	999	999	0
132	1	Egypt	2014	2	7	2	6	1	2	0	0	0	0	1	0	999	999	999	999	999	0
133	1	Egypt	2014	2	7	2	6	1	2	0	0	0	0	1	1	999	999	999	999	999	0
134	1	Egypt	2014	2	8	3	5	1	3	0	0	0	0	1	0	999	999	999	999	999	0
135	1	Egypt	2014	2	7	1	6	1	3	0	0	0	0	1	0	999	999	999	999	999	0
136	1	Egypt	2014	2	7	2	5	1	3	0	0	0	0	1	0	999	999	999	999	999	1
137	1	Egypt	2014	2	8	2	4	1	3	0	0	0	0	1	1	999	999	999	999	999	0
138	1	Egypt	2014	2	8	2	4	1	3	0	0	0	0	1	0	999	999	999	999	999	1
139	1	Egypt	2014	2	8	2	3	1	3	0	0	0	0	1	0	999	999	999	999	999	0
140	1	Egypt	2014	2	8	1	4	1	3	0	0	0	0	1	1	999	999	999	999	999	0
141	1	Egypt	2014	2	8	2	4	1	3	0	0	0	0	1	0	999	999	999	999	999	0
142	1	Egypt	2014	2	8	2	5	1	3	0	0	0	0	1	0	999	999	999	999	999	0
143	1	Egypt	2014	2	8	2	5	0	3	0	0	0	0	1	0	999	999	999	999	999	0
144	1	Egypt	2014	2	8	2	5	1	4	0	0	0	0	1	0	999	999	999	999	999	0
145	1	Egypt	2014	2	8	2	2	1	3	0	0	0	0	2	0	999	999	999	999	999	0
146	1	Egypt	2014	2	8	2	5	1	3	0	0	0	0	1	0	999	999	999	999	999	0
147	1	Egypt	2014	2	8	2	5	0	3	0	0	0	0	1	0	999	999	999	999	999	0
148	1	Egypt	2014	2	8	1	6	0	3	0	0	0	0	1	0	999	999	999	999	999	0
149	1	Egypt	2014	2	8	6	4	0	3	0	0	0	0	1	0	999	999	999	999	999	0
150	1	Egypt	2014	2	8	5	5	0	3	0	0	0	0	1	0	999	999	999	999	999	0
151	1	Egypt	2014	2	8	2	7	0	3	0	0	0	0	1	0	999	999	999	999	999	0
152	1	Egypt	2014	2	8	2	5	1	4	0	0	0	0	1	0	999	999	999	999	999	0
153	1	Egypt	2014	2	9	2	4	1	3	0	0	0	0	1	0	999	999	999	999	999	0
154	1	Egypt	2014	2	9	3	5	1	3	0	0	0	0	1	0	999	999	999	999	999	0
155	1	Egypt	2014	2	8	1	5	1	3	0	0	0	0	1	0	999	999	999	999	999	0
156	1	Egypt	2014	2	8	2	5	1	4	0	0	0	0	1	0	999	999	999	999	999	0
157	1	Egypt	2014	2	8	1	6	1	4	0	0	0	0	1	0	999	999	999	999	999	0
158	1	Egypt	2014	2	8	1	5	0	3	0	0	0	0	1	0	999	999	999	999	999	0
159	1	Egypt	2014	2	8	2	11	1	3	0	0	0	0	1	0	999	999	999	999	999	1
160	1	Egypt	2014	2	8	2	6	1	3	0	0	0	0	1	0	999	999	999	999	999	0
161	1	Egypt	2014	2	9	2	7	0	2	0	0	0	0	1	0	999	999	999	999	999	0
162	1	Egypt	2014	2	9	2	5	0	1	0	0	0	0	1	0	999	999	999	999	999	1
163	1	Egypt	2014	2	9	1	5	1	3	0	0	0	0	1	0	999	999	999	999	999	1
164	1	Egypt	2014	2	9	1	4	1	3	0	0	0	0	1	0	999	999	999	999	999	0
165	1	Egypt	2014	2	9	2	5	1	3	0	0	0	0	1	0	999	999	999	999	999	0
166	1	Egypt	2014	2	9	2	6	0	2	0	0	0	0	1	1	999	999	999	999	999	0
167	1	Egypt	2014	2	9	2	6	1	3	0	0	0	0	1	0	999	999	999	999	999	0
168	1	Egypt	2014	2	8	1	28	0	3	0	0	0	0	1	0	999	999	999	999	999	0
169	1	Egypt	2014	1	2	4	9	0	3	0	0	0	0	1	0	999	999	999	999	999	0
170	1	Egypt	2014	1	2	4	5	1	3	1	0	1	1	3	0	999	999	999	999	999	0
171	1	Egypt	2014	1	2	8	12	1	4	1	1	0	1	1	0	999	999	999	999	999	1
172	1	Egypt	2014	1	2	4	8	0	3	0	0	0	0	1	0	999	999	999	999	999	0
173	1	Egypt	2014	1	2	8	10	1	3	0	0	0	0	1	0	999	999	999	999	999	0
174	1	Egypt	2014	1	4	12	10	0	4	1	0	0	0	1	999	999	999	999	999	999	0
175	1	Egypt	2014	1	4	8	11	0	3	0	1	0	1	1	999	999	999	999	999	999	1
176	1	Egypt	2014	1	4	7	6	1	4	1	1	0	1	1	999	999	999	999	999	999	0
177	1	Egypt	2014	1	4	11	12	1	3	0	0	1	1	1	999	999	999	999	999	999	1
178	1	Egypt	2014	1	3	11	25	1	3	0	0	0	0	3	999	999	999	999	999	999	1
179	1	Egypt	2014	1	5	7	5	1	3	0	1	0	1	1	0	999	999	999	999	999	0
180	1	Egypt	2014	1	5	8	7	0	3	0	0	0	0	1	0	999	999	999	999	999	0
181	1	Egypt	2014	1	5	7	12	1	3	0	1	0	0	1	0	999	999	999	999	999	0
182	1	Egypt	2014	1	5	8	4	0	3	0	0	0	0	1	1	999	999	999	999	999	0
183	1	Egypt	2014	1	5	6	17	1	3	0	1	0	1	1	0	999	999	999	999	999	0
184	1	Egypt	2014	1	5	6	3	0	3	0	0	0	0	1	1	999	999	999	999	999	0
185	1	Egypt	2014	1	5	6	3	0	3	0	0	0	0	1	0	999	999	999	999	999	0
186	1	Egypt	2014	1	5	11	7	1	3	0	1	0	0	1	0	999	999	999	999	999	0
187	1	Egypt	2014	2	6	9	16	1	3	0	0	1	1	1	0	999	999	999	999	999	0
188	1	Egypt	2014	2	6	3	5	1	3	0	0	0	0	1	0	999	999	999	999	999	1
189	1	Egypt	2014	2	6	2	4	0	3	0	1	0	1	999	0	999	999	999	999	999	0
190	1	Egypt	2014	2	6	3	4	0	2	0	0	0	0	1	0	999	999	999	999	999	0
191	1	Egypt	2014	2	6	8	5	0	4	1	1	0	0	1	0	999	999	999	999	999	0
192	1	Egypt	2014	2	6	10	23	0	4	1	1	1	1	3	0	999	999	999	999	999	0
193	1	Egypt	2014	2	6	8	9	1	3	0	0	0	0	1	1	999	999	999	999	999	0
194	1	Egypt	2014	2	6	3	8	1	3	1	1	0	0	1	0	999	999	999	999	999	0
195	1	Egypt	2014	2	6	12	4	1	4	1	0	0	0	1	1	999	999	999	999	999	0
196	1	Egypt	2014	2	6	3	2	1	3	0	0	0	0	999	0	999	999	999	999	999	0
197	1	Egypt	2014	2	6	3	4	0	3	1	0	0	0	1	1	999	999	999	999	999	0
198	1	Egypt	2014	2	6	11	19	0	3	0	0	1	1	1	0	999	999	999	999	999	0
199	1	Egypt	2014	2	6	3	3	1	3	1	0	1	1	3	0	999	999	999	999	999	1
200	1	Egypt	2014	2	7	4	6	1	3	0	1	0	0	1	0	999	999	999	999	999	1
201	1	Egypt	2014	2	7	7	12	1	3	0	1	1	1	1	1	999	999	999	999	999	0
202	1	Egypt	2014	2	7	10	8	1	2	0	0	0	0	1	0	999	999	999	999	999	0
203	1	Egypt	2014	2	7	6	7	1	3	0	0	0	0	1	0	999	999	999	999	999	0
204	1	Egypt	2014	2	7	7	2	1	4	0	0	0	0	999	0	999	999	999	999	999	0
205	1	Egypt	2014	2	7	4	5	0	2	1	0	0	0	1	0	999	999	999	999	999	0
206	1	Egypt	2014	2	7	2	5	1	4	1	0	0	0	1	0	999	999	999	999	999	0
207	1	Egypt	2014	2	7	4	5	1	4	0	0	0	0	1	0	999	999	999	999	999	0
208	1	Egypt	2014	2	7	10	5	1	3	0	0	0	0	1	0	999	999	999	999	999	0
209	1	Egypt	2014	2	7	999	5	1	4	0	0	0	0	1	0	999	999	999	999	999	0
210	1	Egypt	2014	2	7	3	6	1	3	1	1	0	0	1	0	999	999	999	999	999	1
211	1	Egypt	2014	2	7	11	10	1	3	1	1	0	0	1	0	999	999	999	999	999	1
212	1	Egypt	2014	2	8	5	6	1	4	1	1	0	0	1	0	999	999	999	999	999	0
213	1	Egypt	2014	2	8	10	4	1	4	1	0	0	0	1	0	999	999	999	999	999	1
214	1	Egypt	2014	2	8	9	4	1	3	0	0	0	0	1	0	999	999	999	999	999	0
215	1	Egypt	2014	2	8	2	5	1	3	0	0	0	0	1	1	999	999	999	999	999	0
216	1	Egypt	2014	2	8	3	6	1	3	1	1	1	1	1	1	999	999	999	999	999	0
217	1	Egypt	2014	2	8	2	5	1	3	999	0	0	0	1	0	999	999	999	999	999	0
218	1	Egypt	2014	2	8	4	6	1	3	999	0	0	0	1	0	999	999	999	999	999	0
219	1	Egypt	2014	2	8	7	8	1	3	0	0	0	0	1	0	999	999	999	999	999	0
220	1	Egypt	2014	2	9	7	3	1	3	0	0	0	0	1	0	999	999	999	999	999	0
221	1	Egypt	2014	2	9	2	6	1	4	0	0	0	0	1	1	999	999	999	999	999	0
222	1	Egypt	2014	2	9	3	6	1	3	1	0	0	0	1	0	999	999	999	999	999	0
223	1	Egypt	2014	2	9	3	5	1	2	1	0	0	0	1	0	999	999	999	999	999	0
224	1	Egypt	2014	2	9	3	6	1	4	1	0	0	0	1	0	999	999	999	999	999	0
225	1	Egypt	2014	2	9	3	7	0	4	1	1	0	1	1	0	999	999	999	999	999	0
226	1	Egypt	2014	1	2	5	7	1	4	1	0	0	0	1	0	999	999	999	999	999	0
227	1	Egypt	2014	1	2	4	10	1	999	0	0	0	0	1	0	999	999	999	999	999	0
228	1	Egypt	2014	1	2	4	9	0	4	1	0	0	0	2	0	999	999	999	999	999	1
229	1	Egypt	2014	1	2	5	6	1	3	1	0	0	0	1	999	999	999	999	999	999	1
230	1	Egypt	2014	1	2	5	5	0	3	0	0	0	0	999	0	999	999	999	999	999	0
231	1	Egypt	2014	1	2	4	7	0	3	0	0	0	0	1	0	999	999	999	999	999	1
232	1	Egypt	2014	1	2	4	7	0	3	0	0	0	0	1	0	999	999	999	999	999	1
233	1	Egypt	2014	1	2	4	5	1	4	0	0	0	0	1	0	999	999	999	999	999	0
234	1	Egypt	2014	1	3	4	4	0	3	1	0	0	0	1	0	999	999	999	999	999	0
235	1	Egypt	2014	1	3	4	9	0	3	1	0	0	0	1	0	999	999	999	999	999	1
236	1	Egypt	2014	1	3	5	8	1	4	1	0	0	0	1	0	999	999	999	999	999	0
237	1	Egypt	2014	1	3	4	12	1	1	0	0	0	0	1	1	999	999	999	999	999	0
238	1	Egypt	2014	1	3	4	7	0	3	0	0	0	0	999	0	999	999	999	999	999	0
239	1	Egypt	2014	1	3	3	6	1	4	1	0	0	0	1	0	999	999	999	999	999	0
240	1	Egypt	2014	1	3	4	6	0	3	0	0	0	0	1	0	999	999	999	999	999	1
241	1	Egypt	2014	1	3	4	7	1	3	1	0	0	0	1	0	999	999	999	999	999	1
242	1	Egypt	2014	1	3	4	12	0	3	1	0	0	0	1	999	999	999	999	999	999	999
243	1	Egypt	2014	1	3	5	7	1	3	0	0	0	0	1	0	999	999	999	999	999	1
244	1	Egypt	2014	1	3	3	9	0	4	0	0	0	0	1	999	999	999	999	999	999	999
245	1	Egypt	2014	1	3	4	9	1	3	1	0	0	0	1	0	999	999	999	999	999	1
246	1	Egypt	2014	1	3	3	34	0	3	0	0	0	0	2	0	999	999	999	999	999	0
247	1	Egypt	2014	1	3	5	13	0	4	1	0	0	0	2	999	999	999	999	999	999	999
248	1	Egypt	2014	1	3	4	5	1	4	1	0	0	0	1	0	999	999	999	999	999	0
249	1	Egypt	2014	1	3	3	5	0	1	0	0	0	0	1	1	999	999	999	999	999	0
250	1	Egypt	2014	1	3	999	999	999	999	999	999	999	999	999	0	999	999	999	999	999	0
251	1	Egypt	2014	1	4	3	18	0	3	1	0	0	0	1	0	999	999	999	999	999	0
252	1	Egypt	2014	1	4	5	4	0	3	1	0	0	0	1	0	999	999	999	999	999	0
253	1	Egypt	2014	1	4	5	9	0	4	1	0	0	0	2	0	999	999	999	999	999	1
254	1	Egypt	2014	1	4	3	10	0	4	0	0	0	0	1	0	999	999	999	999	999	1
255	1	Egypt	2014	1	4	3	6	0	3	1	0	0	0	1	0	999	999	999	999	999	0
256	1	Egypt	2014	1	4	4	3	0	3	1	0	0	0	2	999	999	999	999	999	999	0
257	1	Egypt	2014	1	4	4	10	0	4	0	0	0	0	1	999	999	999	999	999	999	999
258	1	Egypt	2014	1	4	4	6	0	4	1	0	0	0	1	999	999	999	999	999	999	1
259	1	Egypt	2014	1	4	3	3	1	3	1	0	0	0	1	999	999	999	999	999	999	1
260	1	Egypt	2014	1	4	4	7	0	4	1	0	0	0	999	999	999	999	999	999	999	0
261	1	Egypt	2014	1	4	4	9	0	4	0	0	0	0	1	999	999	999	999	999	999	0
262	1	Egypt	2014	1	4	4	6	1	4	0	0	0	0	1	999	999	999	999	999	999	999
263	1	Egypt	2014	1	4	4	7	0	3	0	0	0	0	1	999	999	999	999	999	999	0
264	1	Egypt	2014	1	5	5	13	0	3	1	0	0	0	2	999	999	999	999	999	999	0
265	1	Egypt	2014	1	5	5	5	0	4	1	0	0	0	2	999	999	999	999	999	999	0
266	1	Egypt	2014	1	5	4	5	1	3	1	0	0	0	1	999	999	999	999	999	999	0
267	1	Egypt	2014	1	5	5	7	1	4	1	0	0	0	1	999	999	999	999	999	999	1
268	1	Egypt	2014	1	5	4	7	0	3	1	0	0	0	1	999	999	999	999	999	999	0
269	1	Egypt	2014	1	5	4	7	1	3	0	0	0	0	1	999	999	999	999	999	999	0
270	1	Egypt	2014	1	5	4	5	0	3	0	0	0	0	2	999	999	999	999	999	999	0
271	1	Egypt	2014	1	5	5	10	1	3	0	0	0	0	2	999	999	999	999	999	999	0
272	1	Egypt	2014	1	5	4	7	0	3	1	0	0	0	1	999	999	999	999	999	999	1
273	1	Egypt	2014	1	5	5	8	0	3	0	0	0	0	1	999	999	999	999	999	999	0
274	1	Egypt	2014	1	5	4	6	1	4	1	0	0	0	1	999	999	999	999	999	999	0
275	1	Egypt	2014	1	5	4	5	1	3	1	0	0	0	1	999	999	999	999	999	999	0
276	1	Egypt	2014	1	5	999	999	0	3	1	0	0	0	2	999	999	999	999	999	999	0
277	1	Egypt	2014	2	6	4	6	1	4	1	0	0	0	1	999	999	999	999	999	999	0
278	1	Egypt	2014	2	6	4	4	1	3	0	0	0	0	1	999	999	999	999	999	999	999
279	1	Egypt	2014	2	6	5	6	1	4	1	0	0	0	1	999	999	999	999	999	999	0
280	1	Egypt	2014	2	6	3	5	1	4	1	0	0	0	1	0	999	999	999	999	999	1
281	1	Egypt	2014	2	6	4	5	0	3	0	0	0	0	1	0	999	999	999	999	999	0
282	1	Egypt	2014	2	6	3	5	0	3	0	0	0	0	1	0	999	999	999	999	999	1
283	1	Egypt	2014	2	6	4	10	0	3	0	0	0	0	1	0	999	999	999	999	999	1
284	1	Egypt	2014	2	6	3	4	1	2	0	0	0	0	999	0	999	999	999	999	999	1
285	1	Egypt	2014	2	6	4	2	0	3	1	0	0	0	999	999	999	999	999	999	999	999
286	1	Egypt	2014	2	6	4	7	0	4	0	0	0	0	3	0	999	999	999	999	999	1
287	1	Egypt	2014	2	6	4	4	0	3	0	0	0	0	999	999	999	999	999	999	999	999
288	1	Egypt	2014	2	6	3	6	0	3	0	0	0	0	3	0	999	999	999	999	999	0
289	1	Egypt	2014	2	6	3	7	0	4	0	0	0	0	1	0	999	999	999	999	999	0
290	1	Egypt	2014	2	6	6	6	1	4	1	0	0	0	1	0	999	999	999	999	999	1
291	1	Egypt	2014	2	6	3	6	1	4	0	0	0	0	999	0	999	999	999	999	999	0
292	1	Egypt	2014	2	6	4	2	0	3	0	0	0	0	2	999	999	999	999	999	999	999
293	1	Egypt	2014	2	6	3	6	0	3	1	0	0	0	1	0	999	999	999	999	999	0
294	1	Egypt	2014	2	6	4	8	1	3	0	0	0	0	1	0	999	999	999	999	999	1
295	1	Egypt	2014	2	6	3	6	0	4	1	0	0	0	1	0	999	999	999	999	999	0
296	1	Egypt	2014	2	6	3	9	1	4	0	0	0	0	1	0	999	999	999	999	999	0
297	1	Egypt	2014	2	6	4	6	1	4	1	0	0	0	1	0	999	999	999	999	999	0
298	1	Egypt	2014	2	6	5	3	1	3	0	0	0	0	1	999	999	999	999	999	999	999
299	1	Egypt	2014	2	6	5	5	0	3	0	0	0	0	2	0	999	999	999	999	999	0
300	1	Egypt	2014	2	6	999	999	999	999	999	999	999	999	999	0	999	999	999	999	999	0
301	1	Egypt	2014	2	6	4	5	1	4	1	0	0	0	1	0	999	999	999	999	999	1
302	1	Egypt	2014	2	6	4	8	0	3	0	0	0	0	1	1	999	999	999	999	999	0
303	1	Egypt	2014	2	6	4	5	1	4	0	0	0	0	1	0	999	999	999	999	999	0
304	1	Egypt	2014	2	6	4	7	0	4	1	0	0	0	1	1	999	999	999	999	999	1
305	1	Egypt	2014	2	6	4	14	0	3	0	0	0	0	1	1	999	999	999	999	999	1
306	1	Egypt	2014	2	6	5	7	0	4	1	0	0	0	1	0	999	999	999	999	999	0
307	1	Egypt	2014	2	6	4	4	1	4	1	0	0	0	1	999	999	999	999	999	999	999
308	1	Egypt	2014	2	6	4	7	0	3	1	0	0	0	1	0	999	999	999	999	999	0
309	1	Egypt	2014	2	6	5	4	0	4	1	0	0	0	999	0	999	999	999	999	999	0
310	1	Egypt	2014	2	6	4	6	0	3	0	0	0	0	1	0	999	999	999	999	999	0
311	1	Egypt	2014	2	6	5	5	0	3	0	0	0	0	2	0	999	999	999	999	999	0
312	1	Egypt	2014	2	6	4	8	0	4	1	0	0	0	1	0	999	999	999	999	999	1
313	1	Egypt	2014	2	6	4	10	0	4	0	0	0	0	3	999	999	999	999	999	999	999
314	1	Egypt	2014	2	6	4	6	1	3	0	0	0	0	1	999	999	999	999	999	999	999
315	1	Egypt	2014	2	6	5	5	1	4	1	0	0	0	999	0	999	999	999	999	999	0
316	1	Egypt	2014	2	6	4	10	1	3	1	0	0	0	1	0	999	999	999	999	999	0
317	1	Egypt	2014	2	6	3	6	0	3	0	0	0	0	1	999	999	999	999	999	999	999
318	1	Egypt	2014	2	6	4	11	0	4	1	0	0	0	2	0	999	999	999	999	999	0
319	1	Egypt	2014	2	6	3	5	0	3	0	0	0	0	999	0	999	999	999	999	999	0
320	1	Egypt	2014	2	6	4	10	0	3	1	0	0	0	1	0	999	999	999	999	999	1
321	1	Egypt	2014	2	6	5	5	0	3	1	0	0	0	1	999	999	999	999	999	999	999
322	1	Egypt	2014	2	6	3	10	0	4	0	0	0	0	1	0	999	999	999	999	999	1
323	1	Egypt	2014	2	6	5	5	1	3	0	0	0	0	3	0	999	999	999	999	999	1
324	1	Egypt	2014	2	6	4	7	1	3	1	0	0	0	1	0	999	999	999	999	999	1
325	1	Egypt	2014	2	6	3	3	1	4	0	0	0	0	1	0	999	999	999	999	999	0
326	1	Egypt	2014	2	6	4	4	0	3	1	0	0	0	1	0	999	999	999	999	999	0
327	1	Egypt	2014	2	6	4	3	1	3	0	0	0	0	1	0	999	999	999	999	999	1
328	1	Egypt	2014	2	6	4	5	0	3	0	0	0	0	1	0	999	999	999	999	999	0
329	1	Egypt	2014	2	6	4	5	0	2	1	0	0	0	1	0	999	999	999	999	999	0
330	1	Egypt	2014	2	6	5	9	0	4	0	0	0	0	999	0	999	999	999	999	999	0
331	1	Egypt	2014	2	6	4	10	0	4	0	0	0	0	1	0	999	999	999	999	999	0
332	1	Egypt	2014	2	6	3	9	1	4	0	0	0	0	1	0	999	999	999	999	999	1
333	1	Egypt	2014	2	6	3	999	0	4	1	0	0	0	1	0	999	999	999	999	999	0
334	1	Egypt	2014	2	6	2	14	0	3	0	0	0	0	1	999	999	999	999	999	999	999
335	1	Egypt	2014	2	6	3	5	0	4	1	1	0	1	3	0	999	999	999	999	999	1
336	1	Egypt	2014	2	6	3	6	1	3	0	0	0	0	1	999	999	999	999	999	999	999
337	1	Egypt	2014	2	6	3	6	1	4	1	0	0	0	1	999	999	999	999	999	999	999
338	1	Egypt	2014	2	6	3	5	1	3	0	0	0	0	1	999	999	999	999	999	999	999
339	1	Egypt	2014	2	6	4	5	1	3	0	0	0	0	1	0	999	999	999	999	999	1
340	1	Egypt	2014	2	6	3	7	1	3	1	0	0	0	1	0	999	999	999	999	999	1
341	1	Egypt	2014	2	6	4	10	0	3	1	0	0	0	1	0	999	999	999	999	999	1
342	1	Egypt	2014	2	6	4	6	1	3	0	0	0	0	1	0	999	999	999	999	999	1
343	1	Egypt	2014	2	7	4	9	0	3	0	0	0	0	2	0	999	999	999	999	999	0
344	1	Egypt	2014	2	7	3	8	0	3	1	0	0	0	999	0	999	999	999	999	999	0
345	1	Egypt	2014	2	7	4	4	1	3	1	0	0	0	1	0	999	999	999	999	999	1
346	1	Egypt	2014	2	7	3	47	1	3	1	0	0	0	999	0	999	999	999	999	999	0
347	1	Egypt	2014	2	7	4	8	1	3	1	0	0	0	1	0	999	999	999	999	999	0
348	1	Egypt	2014	2	7	4	8	0	3	1	0	0	0	1	0	999	999	999	999	999	0
349	1	Egypt	2014	2	7	5	8	1	3	0	0	0	0	1	0	999	999	999	999	999	1
350	1	Egypt	2014	2	7	5	8	1	4	1	0	0	0	1	0	999	999	999	999	999	1
351	1	Egypt	2014	2	7	3	6	1	3	0	0	0	0	1	0	999	999	999	999	999	0
352	1	Egypt	2014	2	7	4	6	1	3	0	0	0	0	1	0	999	999	999	999	999	0
353	1	Egypt	2014	2	7	3	9	0	3	0	0	0	0	1	0	999	999	999	999	999	1
354	1	Egypt	2014	2	7	3	8	0	2	0	0	0	0	1	0	999	999	999	999	999	0
355	1	Egypt	2014	2	7	4	7	0	3	0	0	0	0	1	0	999	999	999	999	999	1
356	1	Egypt	2014	2	7	3	8	1	4	1	0	0	0	1	0	999	999	999	999	999	1
357	1	Egypt	2014	2	7	5	7	1	4	1	0	0	0	2	0	999	999	999	999	999	1
358	1	Egypt	2014	2	7	4	3	0	4	1	1	0	1	2	0	999	999	999	999	999	0
359	1	Egypt	2014	2	7	3	12	1	3	0	0	0	0	1	0	999	999	999	999	999	0
360	1	Egypt	2014	2	7	2	5	1	3	0	0	0	0	1	0	999	999	999	999	999	1
361	1	Egypt	2014	2	7	4	5	0	4	1	0	0	0	1	0	999	999	999	999	999	0
362	1	Egypt	2014	2	7	4	7	1	4	1	0	0	0	1	0	999	999	999	999	999	1
363	1	Egypt	2014	2	7	5	10	1	4	1	0	0	0	1	0	999	999	999	999	999	1
364	1	Egypt	2014	2	7	4	8	0	3	0	0	0	0	1	0	999	999	999	999	999	1
365	1	Egypt	2014	2	7	3	10	0	3	0	0	0	0	2	0	999	999	999	999	999	0
366	1	Egypt	2014	2	7	4	16	0	4	1	0	0	0	1	0	999	999	999	999	999	1
367	1	Egypt	2014	2	7	3	10	1	4	0	0	0	0	1	0	999	999	999	999	999	0
368	1	Egypt	2014	2	7	5	4	1	3	1	0	0	0	1	999	999	999	999	999	999	999
369	1	Egypt	2014	2	7	5	2	1	3	0	0	0	0	999	999	999	999	999	999	999	999
370	1	Egypt	2014	2	7	3	7	0	4	0	0	0	0	1	0	999	999	999	999	999	1
371	1	Egypt	2014	2	7	3	6	0	2	0	0	0	0	1	0	999	999	999	999	999	1
372	1	Egypt	2014	2	7	4	7	0	3	0	0	0	0	1	0	999	999	999	999	999	0
373	1	Egypt	2014	2	7	4	9	0	3	0	0	0	0	1	1	999	999	999	999	999	0
374	1	Egypt	2014	2	7	3	10	0	3	0	0	0	0	1	0	999	999	999	999	999	1
375	1	Egypt	2014	2	7	4	6	1	3	1	0	0	0	1	0	999	999	999	999	999	0
376	1	Egypt	2014	2	7	3	6	1	4	0	0	0	0	1	0	999	999	999	999	999	0
377	1	Egypt	2014	2	7	5	6	1	3	1	0	0	0	1	0	999	999	999	999	999	0
378	1	Egypt	2014	2	7	3	6	0	2	0	0	0	0	1	0	999	999	999	999	999	0
379	1	Egypt	2014	2	7	4	19	1	4	1	0	0	0	1	0	999	999	999	999	999	1
380	1	Egypt	2014	2	7	3	9	1	3	1	0	0	0	1	0	999	999	999	999	999	0
381	1	Egypt	2014	2	7	3	7	1	999	0	0	0	0	999	0	999	999	999	999	999	1
382	1	Egypt	2014	2	7	4	6	1	4	1	0	0	0	1	0	999	999	999	999	999	0
383	1	Egypt	2014	2	7	3	5	1	4	1	0	0	0	1	0	999	999	999	999	999	0
384	1	Egypt	2014	2	7	4	3	1	3	0	0	0	0	999	0	999	999	999	999	999	0
385	1	Egypt	2014	2	7	4	6	0	3	1	0	0	0	1	0	999	999	999	999	999	0
386	1	Egypt	2014	2	7	4	5	0	4	0	0	0	0	999	0	999	999	999	999	999	0
387	1	Egypt	2014	2	7	3	14	1	3	0	0	0	0	1	0	999	999	999	999	999	0
388	1	Egypt	2014	2	7	3	5	1	3	1	0	0	0	1	1	999	999	999	999	999	1
389	1	Egypt	2014	2	7	5	5	1	4	0	0	0	0	1	0	999	999	999	999	999	0
390	1	Egypt	2014	2	7	4	6	1	3	0	0	0	0	1	0	999	999	999	999	999	1
391	1	Egypt	2014	2	7	5	7	1	3	0	0	0	0	1	999	999	999	999	999	999	999
392	1	Egypt	2014	2	7	5	8	0	3	0	0	0	0	1	0	999	999	999	999	999	1
393	1	Egypt	2014	2	7	4	7	1	3	0	0	0	0	1	0	999	999	999	999	999	0
394	1	Egypt	2014	2	7	3	5	1	3	1	0	0	0	1	0	999	999	999	999	999	1
395	1	Egypt	2014	2	7	3	5	1	3	1	0	0	0	1	0	999	999	999	999	999	0
396	1	Egypt	2014	2	7	3	8	0	4	1	0	0	0	999	0	999	999	999	999	999	1
397	1	Egypt	2014	2	7	4	5	0	3	0	0	0	0	1	0	999	999	999	999	999	0
398	1	Egypt	2014	2	7	3	7	0	3	0	0	0	0	1	0	999	999	999	999	999	0
399	1	Egypt	2014	2	7	3	9	1	3	1	0	0	0	2	0	999	999	999	999	999	0
400	1	Egypt	2014	2	7	3	11	1	4	1	0	0	0	1	0	999	999	999	999	999	0
401	1	Egypt	2014	2	7	5	40	1	4	1	0	0	0	1	0	999	999	999	999	999	0
402	1	Egypt	2014	2	7	4	7	0	3	0	0	0	0	1	0	999	999	999	999	999	1
403	1	Egypt	2014	2	7	5	9	0	4	1	0	0	0	1	0	999	999	999	999	999	0
404	1	Egypt	2014	2	7	4	7	0	3	0	0	0	0	1	0	999	999	999	999	999	0
405	1	Egypt	2014	2	7	4	9	0	3	1	0	0	0	1	999	999	999	999	999	999	999
406	1	Egypt	2014	2	7	9	7	1	3	1	0	0	0	1	0	999	999	999	999	999	0
407	1	Egypt	2014	2	7	5	6	1	3	0	0	0	0	1	0	999	999	999	999	999	0
408	1	Egypt	2014	2	7	4	3	0	3	0	0	0	0	1	999	999	999	999	999	999	999
409	1	Egypt	2014	2	7	3	3	0	4	0	0	0	0	1	999	999	999	999	999	999	999
410	1	Egypt	2014	2	7	4	5	1	3	0	0	0	0	1	0	999	999	999	999	999	1
411	1	Egypt	2014	2	7	4	6	1	3	0	0	0	0	1	0	999	999	999	999	999	0
412	1	Egypt	2014	2	7	5	11	1	4	1	0	0	0	1	0	999	999	999	999	999	0
413	1	Egypt	2014	2	7	4	8	0	3	1	0	0	0	1	0	999	999	999	999	999	0
414	1	Egypt	2014	2	7	4	5	1	3	0	0	0	0	1	999	999	999	999	999	999	999
415	1	Egypt	2014	2	7	3	8	1	3	1	0	0	0	1	0	999	999	999	999	999	0
416	1	Egypt	2014	2	7	3	5	0	2	0	0	0	0	1	999	999	999	999	999	999	999
417	1	Egypt	2014	2	7	5	13	0	4	0	0	0	0	1	0	999	999	999	999	999	0
418	1	Egypt	2014	2	7	4	6	0	4	1	0	0	0	1	0	999	999	999	999	999	0
419	1	Egypt	2014	2	7	3	6	0	1	1	0	0	0	1	0	999	999	999	999	999	0
420	1	Egypt	2014	2	7	5	5	1	4	1	0	0	0	1	0	999	999	999	999	999	0
421	1	Egypt	2014	2	7	4	9	0	3	1	0	0	0	2	0	999	999	999	999	999	0
422	1	Egypt	2014	2	7	4	9	0	4	1	0	0	0	2	0	999	999	999	999	999	0
423	1	Egypt	2014	2	7	4	7	0	3	0	0	0	0	1	0	999	999	999	999	999	1
424	1	Egypt	2014	2	7	4	7	0	3	1	0	0	0	1	0	999	999	999	999	999	1
425	1	Egypt	2014	2	7	3	5	1	4	0	0	0	0	1	999	999	999	999	999	999	999
426	1	Egypt	2014	2	8	5	5	1	4	1	0	0	0	2	0	999	999	999	999	999	0
427	1	Egypt	2014	2	8	4	11	1	3	1	0	0	0	1	0	999	999	999	999	999	1
428	1	Egypt	2014	2	8	3	6	0	4	1	0	0	0	1	0	999	999	999	999	999	1
429	1	Egypt	2014	2	8	3	6	0	4	0	0	0	0	1	0	999	999	999	999	999	1
430	1	Egypt	2014	2	8	3	8	0	3	0	0	0	0	999	0	999	999	999	999	999	0
431	1	Egypt	2014	2	8	5	12	0	3	1	0	0	0	1	0	999	999	999	999	999	1
432	1	Egypt	2014	2	8	3	10	0	3	0	0	0	0	1	0	999	999	999	999	999	0
433	1	Egypt	2014	2	8	3	33	0	3	0	0	0	0	999	0	999	999	999	999	999	1
434	1	Egypt	2014	2	8	4	5	0	4	0	0	0	0	999	0	999	999	999	999	999	1
435	1	Egypt	2014	2	8	4	11	0	4	1	0	0	0	1	0	999	999	999	999	999	1
436	1	Egypt	2014	2	8	5	6	0	4	1	0	0	0	1	0	999	999	999	999	999	0
437	1	Egypt	2014	2	8	6	999	1	4	1	0	0	0	1	0	999	999	999	999	999	1
438	1	Egypt	2014	2	8	4	8	1	3	1	0	0	0	1	0	999	999	999	999	999	0
439	1	Egypt	2014	2	8	13	8	1	4	1	0	0	0	1	0	999	999	999	999	999	1
440	1	Egypt	2014	2	8	4	9	0	4	0	0	0	0	1	0	999	999	999	999	999	0
441	1	Egypt	2014	2	8	3	9	0	3	0	0	0	0	1	0	999	999	999	999	999	0
442	1	Egypt	2014	2	8	5	5	0	4	1	0	0	0	1	0	999	999	999	999	999	0
443	1	Egypt	2014	2	8	4	9	0	3	0	0	0	0	1	0	999	999	999	999	999	0
444	1	Egypt	2014	2	8	3	9	0	3	0	0	0	0	1	0	999	999	999	999	999	0
445	1	Egypt	2014	2	8	4	4	1	3	0	0	0	0	999	0	999	999	999	999	999	1
446	1	Egypt	2014	2	8	5	8	1	4	1	0	0	0	1	0	999	999	999	999	999	0
447	1	Egypt	2014	2	8	4	7	1	4	1	0	0	0	2	0	999	999	999	999	999	0
448	1	Egypt	2014	2	8	5	7	1	3	0	0	0	0	1	0	999	999	999	999	999	0
449	1	Egypt	2014	2	8	3	6	1	4	1	0	0	0	1	0	999	999	999	999	999	0
450	1	Egypt	2014	2	8	4	8	0	4	0	0	0	0	1	0	999	999	999	999	999	0
451	1	Egypt	2014	2	8	3	7	1	4	1	0	0	0	1	0	999	999	999	999	999	0
452	1	Egypt	2014	2	8	3	3	0	2	0	0	0	0	999	0	999	999	999	999	999	0
453	1	Egypt	2014	2	8	4	7	0	3	0	0	0	0	1	0	999	999	999	999	999	1
454	1	Egypt	2014	2	8	6	5	1	3	0	0	0	0	1	0	999	999	999	999	999	0
455	1	Egypt	2014	2	8	4	12	0	3	0	1	0	1	2	0	999	999	999	999	999	1
456	1	Egypt	2014	2	8	3	5	0	2	0	0	0	0	1	0	999	999	999	999	999	0
457	1	Egypt	2014	2	8	3	5	1	1	0	0	0	0	1	0	999	999	999	999	999	0
458	1	Egypt	2014	2	8	3	7	0	4	0	1	1	1	1	0	999	999	999	999	999	1
459	1	Egypt	2014	2	8	5	10	1	4	0	0	0	0	1	0	999	999	999	999	999	1
460	1	Egypt	2014	2	8	3	7	0	3	0	0	0	0	2	0	999	999	999	999	999	1
461	1	Egypt	2014	2	8	4	999	1	3	0	0	0	0	1	0	999	999	999	999	999	0
462	1	Egypt	2014	2	8	3	5	1	3	0	0	0	0	2	999	999	999	999	999	999	999
463	1	Egypt	2014	2	8	4	6	1	4	1	0	0	0	999	999	999	999	999	999	999	999
464	1	Egypt	2014	2	8	5	6	1	4	1	0	0	0	1	0	999	999	999	999	999	0
465	1	Egypt	2014	2	8	4	11	1	3	1	0	0	0	1	0	999	999	999	999	999	1
466	1	Egypt	2014	2	8	3	6	0	3	1	0	0	0	1	0	999	999	999	999	999	0
467	1	Egypt	2014	2	8	4	5	1	3	0	0	0	0	1	1	999	999	999	999	999	0
468	1	Egypt	2014	2	8	4	3	1	2	1	0	0	0	2	0	999	999	999	999	999	0
469	1	Egypt	2014	2	8	3	8	1	3	1	0	0	0	1	0	999	999	999	999	999	0
470	1	Egypt	2014	2	8	4	6	1	3	0	0	0	0	1	0	999	999	999	999	999	0
471	1	Egypt	2014	2	8	3	6	1	3	1	0	0	0	1	0	999	999	999	999	999	1
472	1	Egypt	2014	2	8	5	6	1	3	1	0	0	0	1	0	999	999	999	999	999	0
473	1	Egypt	2014	2	8	5	13	1	3	1	0	0	0	1	999	999	999	999	999	999	999
474	1	Egypt	2014	2	8	4	7	1	3	1	0	0	0	1	0	999	999	999	999	999	1
475	1	Egypt	2014	2	8	3	6	1	3	0	0	0	0	1	0	999	999	999	999	999	0
476	1	Egypt	2014	2	8	4	4	0	4	0	0	0	0	1	0	999	999	999	999	999	0
477	1	Egypt	2014	2	8	5	5	1	3	1	0	0	0	1	999	999	999	999	999	999	999
478	1	Egypt	2014	2	8	3	4	0	3	0	0	0	0	1	0	999	999	999	999	999	0
479	1	Egypt	2014	2	8	5	4	0	4	0	0	0	0	1	1	999	999	999	999	999	1
480	1	Egypt	2014	2	8	4	5	0	4	0	0	0	0	1	0	999	999	999	999	999	0
481	1	Egypt	2014	2	8	3	9	0	3	0	0	0	0	2	0	999	999	999	999	999	0
482	1	Egypt	2014	2	8	4	3	0	4	0	0	0	0	2	999	999	999	999	999	999	999
483	1	Egypt	2014	2	9	5	4	0	4	0	0	0	0	1	0	999	999	999	999	999	0
484	1	Egypt	2014	2	9	3	7	0	3	1	0	0	0	1	0	999	999	999	999	999	0
485	1	Egypt	2014	2	9	5	4	1	4	1	0	0	0	1	0	999	999	999	999	999	0
486	1	Egypt	2014	2	9	4	5	0	3	0	0	0	0	1	0	999	999	999	999	999	0
487	1	Egypt	2014	2	9	3	2	0	3	0	0	0	0	1	999	999	999	999	999	999	999
488	1	Egypt	2014	2	9	3	10	0	3	1	0	0	0	2	0	999	999	999	999	999	0
489	1	Egypt	2014	2	9	3	14	0	4	1	0	0	0	1	999	999	999	999	999	999	999
490	1	Egypt	2014	2	9	5	9	1	3	0	0	0	0	1	0	999	999	999	999	999	1
491	1	Egypt	2014	2	9	4	8	0	3	0	0	0	0	1	0	999	999	999	999	999	1
492	1	Egypt	2014	2	9	5	9	1	4	1	0	0	0	1	0	999	999	999	999	999	0
493	1	Egypt	2014	2	9	4	3	0	4	0	1	0	1	3	0	999	999	999	999	999	0
494	1	Egypt	2014	2	9	3	6	0	3	0	0	0	0	1	0	999	999	999	999	999	0
495	1	Egypt	2014	2	9	3	5	0	3	0	0	0	0	1	0	999	999	999	999	999	0
496	1	Egypt	2014	2	9	5	5	0	3	0	0	0	0	1	0	999	999	999	999	999	0
497	1	Egypt	2014	2	9	5	8	0	3	1	0	0	0	1	0	999	999	999	999	999	1
498	1	Egypt	2014	2	9	3	8	0	3	0	0	0	0	1	0	999	999	999	999	999	1
499	1	Egypt	2014	2	9	5	7	1	4	0	0	0	0	1	0	999	999	999	999	999	0
500	1	Egypt	2014	2	9	3	11	1	4	0	0	0	0	1	0	999	999	999	999	999	0
501	1	Egypt	2014	2	9	5	7	0	3	0	0	0	0	1	0	999	999	999	999	999	0
502	1	Egypt	2014	2	9	3	7	0	3	0	0	0	0	1	0	999	999	999	999	999	0
503	1	Egypt	2014	2	9	4	10	0	3	1	0	0	0	1	0	999	999	999	999	999	1
504	1	Egypt	2014	2	9	4	7	1	3	1	0	0	0	1	0	999	999	999	999	999	0
505	1	Egypt	2014	2	9	3	7	0	3	0	0	0	0	1	0	999	999	999	999	999	0
506	1	Egypt	2014	2	9	3	7	0	3	0	0	0	0	1	0	999	999	999	999	999	0
507	1	Egypt	2014	2	9	4	5	0	4	1	0	0	0	3	999	999	999	999	999	999	999
508	1	Egypt	2014	2	9	4	6	1	4	1	0	0	0	1	0	999	999	999	999	999	1
509	1	Egypt	2014	2	9	3	7	1	4	1	0	0	0	1	999	999	999	999	999	999	999
510	1	Egypt	2014	2	9	3	11	0	4	1	0	0	0	1	0	999	999	999	999	999	1
511	1	Egypt	2014	2	9	3	3	1	3	1	0	0	0	999	0	999	999	999	999	999	0
512	1	Egypt	2014	2	9	4	8	0	3	0	0	0	0	999	0	999	999	999	999	999	0
513	1	Egypt	2014	2	9	3	7	0	3	1	0	0	0	999	0	999	999	999	999	999	1
514	1	Egypt	2014	2	9	5	3	1	4	0	0	0	0	1	999	999	999	999	999	999	999
515	1	Egypt	2014	2	9	3	6	0	3	1	0	0	0	1	0	999	999	999	999	999	0
516	1	Egypt	2014	2	9	4	6	1	3	0	0	0	0	1	0	999	999	999	999	999	0
517	1	Egypt	2014	2	9	5	10	1	3	0	0	0	0	1	0	999	999	999	999	999	1
518	1	Egypt	2014	2	9	4	3	1	3	1	0	0	0	1	999	999	999	999	999	999	999
519	1	Egypt	2014	2	9	3	7	1	3	1	0	0	0	2	0	999	999	999	999	999	0
520	1	Egypt	2014	2	9	6	9	0	3	1	0	0	0	1	0	999	999	999	999	999	0
521	1	Egypt	2014	2	9	3	8	0	3	0	0	0	0	2	0	999	999	999	999	999	0
522	1	Egypt	2014	2	9	5	6	0	4	0	0	0	0	1	1	999	999	999	999	999	0
523	1	Egypt	2014	2	9	3	7	0	3	0	0	0	0	1	0	999	999	999	999	999	0
524	1	Egypt	2014	2	9	3	5	0	3	0	0	0	0	999	0	999	999	999	999	999	0
525	1	Egypt	2014	2	9	4	12	0	3	1	0	0	0	999	0	999	999	999	999	999	1
526	1	Egypt	2014	2	9	4	8	0	3	0	0	0	0	999	0	999	999	999	999	999	1
527	1	Egypt	2014	2	9	5	999	1	3	0	999	999	999	999	0	999	999	999	999	999	0
528	1	Egypt	2014	2	9	3	7	1	2	0	0	0	0	1	0	999	999	999	999	999	0
529	1	Egypt	2014	2	9	3	6	1	4	1	0	0	0	1	0	999	999	999	999	999	0
530	1	Egypt	2014	2	9	3	6	1	4	1	0	0	0	1	0	999	999	999	999	999	0
531	1	Egypt	2014	2	9	3	22	0	4	1	0	0	0	1	999	999	999	999	999	999	999
532	1	Egypt	2014	2	9	3	7	1	3	0	0	0	0	1	0	999	999	999	999	999	0
533	1	Egypt	2014	2	9	3	5	1	4	1	0	0	0	1	0	999	999	999	999	999	0
534	1	Egypt	2014	2	9	4	6	0	3	0	0	0	0	1	0	999	999	999	999	999	0
535	1	Egypt	2014	2	9	3	6	1	3	1	0	0	0	1	0	999	999	999	999	999	0
536	1	Egypt	2014	2	9	4	7	0	3	0	0	0	0	999	0	999	999	999	999	999	1
537	1	Egypt	2014	2	9	6	7	1	4	1	0	0	0	2	0	999	999	999	999	999	0
538	1	Egypt	2014	2	9	3	6	0	4	1	0	0	0	2	0	999	999	999	999	999	0
539	1	Egypt	2014	2	9	5	9	1	3	0	0	0	0	1	0	999	999	999	999	999	1
540	1	Egypt	2014	2	9	4	4	1	4	1	0	0	0	1	0	999	999	999	999	999	0
541	1	Egypt	2014	2	9	3	11	1	3	0	0	0	0	1	0	999	999	999	999	999	1
542	1	Egypt	2014	2	9	4	5	1	4	1	0	0	0	1	0	999	999	999	999	999	0
543	1	Egypt	2014	2	9	4	32	0	2	0	0	0	0	1	0	999	999	999	999	999	0
544	1	Egypt	2014	2	6	6	30	0	3	0	1	0	1	2	999	999	999	999	999	999	0
545	1	Egypt	2014	1	2	4	7	0	2	0	0	0	0	999	0	999	999	999	999	999	0
546	1	Egypt	2014	1	2	6	7	0	2	0	0	0	0	999	0	999	999	999	999	999	1
547	1	Egypt	2014	1	2	3	9	1	2	0	0	0	0	1	999	999	999	999	999	999	0
548	1	Egypt	2014	1	2	5	7	0	4	1	0	0	0	1	999	999	999	999	999	999	1
549	1	Egypt	2014	1	3	4	4	0	3	0	0	0	0	1	999	999	999	999	999	999	1
550	1	Egypt	2014	1	3	2	8	0	2	0	0	0	0	1	0	999	999	999	999	999	0
551	1	Egypt	2014	1	3	2	7	1	2	0	0	0	0	1	999	999	999	999	999	999	1
552	1	Egypt	2014	1	3	2	6	0	2	0	0	0	0	999	0	999	999	999	999	999	0
553	1	Egypt	2014	1	3	2	6	0	2	0	0	0	0	999	0	999	999	999	999	999	0
554	1	Egypt	2014	1	3	4	8	0	2	0	0	0	0	1	1	999	999	999	999	999	0
555	1	Egypt	2014	1	3	6	4	0	4	0	0	0	0	1	0	999	999	999	999	999	1
556	1	Egypt	2014	1	4	3	7	1	2	0	0	0	0	1	1	999	999	999	999	999	0
557	1	Egypt	2014	1	4	4	6	1	4	1	0	0	0	999	0	999	999	999	999	999	0
558	1	Egypt	2014	1	4	4	7	0	2	0	0	0	0	1	0	999	999	999	999	999	1
559	1	Egypt	2014	1	4	8	7	0	2	0	0	0	0	1	0	999	999	999	999	999	1
560	1	Egypt	2014	1	4	5	2	1	2	0	0	0	0	999	0	999	999	999	999	999	0
561	1	Egypt	2014	1	4	7	7	0	3	1	0	0	0	1	0	999	999	999	999	999	0
562	1	Egypt	2014	1	5	999	999	999	999	999	999	999	999	999	0	999	999	999	999	999	0
563	1	Egypt	2014	1	4	3	3	0	2	0	0	0	0	999	0	999	999	999	999	999	0
564	1	Egypt	2014	1	4	2	7	0	2	0	0	0	0	999	0	999	999	999	999	999	0
565	1	Egypt	2014	1	4	6	6	0	2	0	0	0	0	999	0	999	999	999	999	999	1
566	1	Egypt	2014	1	5	3	7	0	3	0	0	0	0	1	0	999	999	999	999	999	1
567	1	Egypt	2014	1	5	5	6	0	3	0	0	0	0	999	0	999	999	999	999	999	0
568	1	Egypt	2014	1	5	8	7	0	2	0	0	0	0	1	0	999	999	999	999	999	0
569	1	Egypt	2014	1	5	6	6	0	3	0	0	0	0	999	0	999	999	999	999	999	1
570	1	Egypt	2014	1	5	2	4	0	3	0	0	0	0	999	0	999	999	999	999	999	0
571	1	Egypt	2014	1	5	16	4	0	4	0	0	0	0	2	0	999	999	999	999	999	0
572	1	Egypt	2014	2	6	4	7	0	4	1	0	0	0	1	0	999	999	999	999	999	0
573	1	Egypt	2014	2	6	6	7	0	3	0	0	0	0	1	0	999	999	999	999	999	0
574	1	Egypt	2014	2	6	7	7	0	2	0	0	0	0	1	1	999	999	999	999	999	0
575	1	Egypt	2014	2	6	3	6	0	3	0	0	0	0	999	0	999	999	999	999	999	1
576	1	Egypt	2014	2	6	3	3	0	3	0	0	0	0	2	0	999	999	999	999	999	1
577	1	Egypt	2014	1	3	14	25	0	3	1	0	0	0	999	0	999	999	999	999	999	1
578	1	Egypt	2014	2	6	3	6	1	3	0	0	0	0	1	0	999	999	999	999	999	1
579	1	Egypt	2014	2	6	3	7	0	2	0	0	0	0	1	0	999	999	999	999	999	1
580	1	Egypt	2014	1	3	14	25	0	3	0	0	0	0	999	0	999	999	999	999	999	0
581	1	Egypt	2014	2	6	3	6	1	4	1	0	0	0	1	0	999	999	999	999	999	0
582	1	Egypt	2014	2	6	5	5	1	2	0	0	0	0	1	0	999	999	999	999	999	0
583	1	Egypt	2014	2	6	3	3	1	2	0	0	0	0	999	1	999	999	999	999	999	0
584	1	Egypt	2014	2	6	5	1	1	4	1	0	0	0	2	0	999	999	999	999	999	0
585	1	Egypt	2014	2	6	3	6	1	3	0	0	0	0	999	0	999	999	999	999	999	0
586	1	Egypt	2014	2	6	6	13	0	4	0	0	0	0	1	0	999	999	999	999	999	0
587	1	Egypt	2014	2	6	7	6	1	3	0	0	0	0	1	0	999	999	999	999	999	1
588	1	Egypt	2014	2	6	4	3	0	4	1	0	0	0	2	0	999	999	999	999	999	0
589	1	Egypt	2014	2	7	6	6	1	4	0	0	0	0	1	0	999	999	999	999	999	0
590	1	Egypt	2014	2	7	8	6	0	3	0	0	0	0	1	0	999	999	999	999	999	0
591	1	Egypt	2014	2	7	4	6	0	3	0	0	0	0	1	0	999	999	999	999	999	1
592	1	Egypt	2014	2	7	3	1	0	2	0	0	0	0	999	0	999	999	999	999	999	0
593	1	Egypt	2014	2	7	6	7	0	4	0	0	0	0	1	0	999	999	999	999	999	1
594	1	Egypt	2014	2	7	4	6	0	3	0	0	0	0	1	1	999	999	999	999	999	1
595	1	Egypt	2014	2	7	5	3	0	4	0	0	0	0	2	0	999	999	999	999	999	1
596	1	Egypt	2014	2	7	3	8	1	2	0	0	0	0	1	0	999	999	999	999	999	0
597	1	Egypt	2014	2	7	3	6	1	4	1	0	0	0	1	0	999	999	999	999	999	1
598	1	Egypt	2014	2	7	3	6	0	3	0	0	0	0	1	0	999	999	999	999	999	0
599	1	Egypt	2014	2	7	4	6	1	4	0	0	0	0	1	0	999	999	999	999	999	0
600	1	Egypt	2014	2	7	4	7	0	2	0	0	0	0	1	1	999	999	999	999	999	0
601	1	Egypt	2014	2	7	6	7	0	4	0	0	0	0	1	0	999	999	999	999	999	1
602	1	Egypt	2014	2	7	3	5	1	3	0	0	0	0	999	0	999	999	999	999	999	1
603	1	Egypt	2014	2	7	3	6	0	3	0	0	0	0	1	0	999	999	999	999	999	0
604	1	Egypt	2014	2	7	3	6	0	2	0	0	0	0	1	0	999	999	999	999	999	0
605	1	Egypt	2014	2	7	5	6	1	3	0	0	0	0	1	0	999	999	999	999	999	0
606	1	Egypt	2014	2	7	7	7	0	3	0	0	0	0	1	0	999	999	999	999	999	1
607	1	Egypt	2014	2	7	5	7	0	2	1	0	0	0	1	0	999	999	999	999	999	0
608	1	Egypt	2014	2	7	4	5	1	3	1	0	0	0	1	0	999	999	999	999	999	1
609	1	Egypt	2014	2	7	7	6	0	4	1	0	0	0	999	0	999	999	999	999	999	1
610	1	Egypt	2014	2	7	4	6	1	1	0	0	0	0	2	0	999	999	999	999	999	0
611	1	Egypt	2014	2	7	3	6	1	3	0	0	0	0	1	0	999	999	999	999	999	0
612	1	Egypt	2014	2	7	3	6	0	3	0	0	0	0	1	0	999	999	999	999	999	0
613	1	Egypt	2014	2	7	3	6	0	2	0	0	0	0	1	0	999	999	999	999	999	0
614	1	Egypt	2014	2	7	7	6	0	3	1	0	0	0	1	0	999	999	999	999	999	1
615	1	Egypt	2014	2	7	2	7	1	2	0	0	0	0	1	0	999	999	999	999	999	0
616	1	Egypt	2014	2	8	4	6	1	2	0	0	0	0	1	0	999	999	999	999	999	0
617	1	Egypt	2014	2	8	4	3	0	2	0	0	0	0	999	0	999	999	999	999	999	0
618	1	Egypt	2014	2	9	999	999	999	999	999	999	999	999	999	0	999	999	999	999	999	1
619	1	Egypt	2014	2	9	999	999	999	999	999	999	999	999	999	0	999	999	999	999	999	0
620	1	Egypt	2014	2	8	8	8	0	2	0	0	0	0	1	0	999	999	999	999	999	0
621	1	Egypt	2014	2	8	7	6	0	4	1	0	0	0	1	0	999	999	999	999	999	1
622	1	Egypt	2014	2	8	5	6	0	2	0	0	0	0	1	0	999	999	999	999	999	0
623	1	Egypt	2014	2	8	5	3	1	3	0	0	0	0	999	0	999	999	999	999	999	0
624	1	Egypt	2014	2	8	3	7	1	2	0	0	0	0	1	0	999	999	999	999	999	0
625	1	Egypt	2014	2	8	6	1	0	4	0	0	0	0	2	0	999	999	999	999	999	0
626	1	Egypt	2014	2	8	2	6	1	3	1	0	0	0	999	0	999	999	999	999	999	0
627	1	Egypt	2014	2	8	2	8	1	2	0	0	0	0	1	0	999	999	999	999	999	0
628	1	Egypt	2014	2	8	6	3	1	4	0	0	0	0	999	0	999	999	999	999	999	1
629	1	Egypt	2014	2	8	4	6	1	1	0	0	0	0	1	0	999	999	999	999	999	1
630	1	Egypt	2014	2	8	7	6	0	4	1	0	0	0	1	0	999	999	999	999	999	1
631	1	Egypt	2014	2	9	4	5	1	4	1	0	0	0	1	0	999	999	999	999	999	0
632	1	Egypt	2014	2	9	8	6	0	3	0	0	0	0	1	0	999	999	999	999	999	1
633	1	Egypt	2014	2	9	3	1	0	2	0	0	0	0	999	0	999	999	999	999	999	0
634	1	Egypt	2014	2	9	6	6	1	2	0	0	0	0	1	0	999	999	999	999	999	0
635	1	Egypt	2014	2	9	6	7	1	3	0	0	0	0	999	0	999	999	999	999	999	0
636	1	Egypt	2014	2	9	3	6	0	2	0	0	0	0	1	0	999	999	999	999	999	0
637	1	Egypt	2014	2	9	7	1	1	3	1	0	0	0	2	0	999	999	999	999	999	1
638	1	Egypt	2014	2	9	5	2	0	2	0	0	0	0	999	0	999	999	999	999	999	0
639	1	Egypt	2014	2	9	26	5	1	2	0	0	0	0	1	0	999	999	999	999	999	0
640	1	Egypt	2014	2	9	26	5	0	3	0	0	0	0	1	0	999	999	999	999	999	0
641	1	Egypt	2014	2	9	6	5	1	2	0	0	0	0	1	0	999	999	999	999	999	0
642	1	Egypt	2014	2	9	6	5	0	4	0	0	0	0	1	0	999	999	999	999	999	0
643	1	Egypt	2014	2	9	8	6	1	2	0	0	0	0	999	0	999	999	999	999	999	0
644	1	Egypt	2014	2	9	3	5	0	3	0	0	0	0	999	0	999	999	999	999	999	0
645	1	Egypt	2014	2	9	3	5	0	3	0	0	0	0	1	0	999	999	999	999	999	0
646	1	Egypt	2014	2	9	7	34	1	2	0	0	0	0	1	0	999	999	999	999	999	0
647	1	Egypt	2014	1	2	5	4	0	1	0	0	0	0	1	1	999	999	999	999	999	0
648	1	Egypt	2014	1	2	3	6	1	1	0	0	0	0	1	1	999	999	999	999	999	0
649	1	Egypt	2014	1	2	3	4	1	4	1	0	0	0	1	999	999	999	999	999	999	0
650	1	Egypt	2014	1	4	999	999	999	999	999	999	999	999	999	999	999	999	999	999	999	0
651	1	Egypt	2014	1	3	9	5	0	3	999	0	0	0	3	999	999	999	999	999	999	1
652	1	Egypt	2014	1	3	9	6	0	4	1	0	0	0	1	999	999	999	999	999	999	1
653	1	Egypt	2014	1	3	8	12	1	4	999	0	0	0	1	999	999	999	999	999	999	0
654	1	Egypt	2014	1	4	15	5	1	3	0	0	0	0	1	999	999	999	999	999	999	1
655	1	Egypt	2014	1	4	7	4	1	1	0	0	0	0	1	999	999	999	999	999	999	0
656	1	Egypt	2014	1	5	8	9	1	4	1	0	0	0	1	0	999	999	999	999	999	0
657	1	Egypt	2014	1	5	3	5	1	3	0	0	0	0	1	0	999	999	999	999	999	1
658	1	Egypt	2014	1	5	6	6	1	4	0	0	0	0	1	0	999	999	999	999	999	0
659	1	Egypt	2014	1	5	2	27	0	3	0	0	0	0	1	0	999	999	999	999	999	0
660	1	Egypt	2014	1	5	2	3	0	1	0	0	0	0	1	0	999	999	999	999	999	0
661	1	Egypt	2014	1	5	10	4	0	3	0	0	0	0	1	0	999	999	999	999	999	0
662	1	Egypt	2014	1	5	10	5	0	3	0	0	0	0	1	0	999	999	999	999	999	0
663	1	Egypt	2014	2	6	2	10	1	4	0	0	0	0	2	0	999	999	999	999	999	1
664	1	Egypt	2014	2	6	3	6	1	4	1	0	0	0	1	0	999	999	999	999	999	0
665	1	Egypt	2014	2	6	3	5	1	3	0	0	0	0	1	0	999	999	999	999	999	1
666	1	Egypt	2014	2	6	3	6	1	4	0	0	0	0	1	0	999	999	999	999	999	0
667	1	Egypt	2014	2	6	3	7	1	3	0	0	0	0	1	0	999	999	999	999	999	0
668	1	Egypt	2014	2	7	2	3	1	3	0	0	0	0	1	0	999	999	999	999	999	1
669	1	Egypt	2014	2	7	3	9	1	4	1	1	0	0	1	0	999	999	999	999	999	1
670	1	Egypt	2014	2	7	999	8	1	4	1	1	0	0	1	0	999	999	999	999	999	0
671	1	Egypt	2014	2	7	999	4	1	2	0	0	0	0	1	0	999	999	999	999	999	0
672	1	Egypt	2014	2	7	2	9	1	4	1	0	0	0	1	0	999	999	999	999	999	0
673	1	Egypt	2014	2	7	4	16	1	4	1	1	0	0	1	0	999	999	999	999	999	1
674	1	Egypt	2014	2	7	1	11	0	4	1	1	0	1	1	0	999	999	999	999	999	0
675	1	Egypt	2014	2	7	2	10	0	3	1	1	0	0	1	0	999	999	999	999	999	0
676	1	Egypt	2014	2	7	999	3	0	3	0	0	0	0	1	0	999	999	999	999	999	1
677	1	Egypt	2014	2	7	3	7	0	1	0	0	0	0	1	0	999	999	999	999	999	0
678	1	Egypt	2014	2	7	2	7	1	3	0	0	0	0	1	0	999	999	999	999	999	0
679	1	Egypt	2014	2	7	3	5	1	4	0	0	0	0	1	0	999	999	999	999	999	0
680	1	Egypt	2014	2	8	999	13	0	1	0	0	0	0	1	0	999	999	999	999	999	1
681	1	Egypt	2014	2	8	999	4	1	2	0	0	0	0	1	0	999	999	999	999	999	0
682	1	Egypt	2014	2	8	8	9	0	4	1	0	0	0	1	0	999	999	999	999	999	0
683	1	Egypt	2014	2	8	4	6	0	3	0	0	0	0	1	0	999	999	999	999	999	0
684	1	Egypt	2014	2	8	4	4	1	3	0	1	0	0	1	0	999	999	999	999	999	0
685	1	Egypt	2014	2	8	4	12	1	3	0	0	0	0	3	0	999	999	999	999	999	0
686	1	Egypt	2014	2	8	3	8	1	3	0	0	0	0	1	0	999	999	999	999	999	0
687	1	Egypt	2014	2	8	2	8	0	3	0	1	0	0	1	0	999	999	999	999	999	0
688	1	Egypt	2014	2	8	2	6	0	2	0	1	0	0	1	0	999	999	999	999	999	0
689	1	Egypt	2014	2	8	3	7	1	3	0	0	0	0	1	0	999	999	999	999	999	0
690	1	Egypt	2014	2	8	2	6	0	3	0	1	0	0	1	0	999	999	999	999	999	0
691	1	Egypt	2014	2	9	8	5	1	3	0	0	0	0	1	0	999	999	999	999	999	1
692	1	Egypt	2014	2	6	1	29	0	1	0	0	0	0	1	1	999	999	999	999	999	0
693	1	Egypt	2014	2	9	8	8	1	4	0	0	0	0	1	0	999	999	999	999	999	0
694	1	Egypt	2014	2	9	2	5	0	3	0	0	0	0	1	0	999	999	999	999	999	0
695	1	Egypt	2014	2	9	2	4	1	3	0	0	0	0	1	0	999	999	999	999	999	1
696	1	Egypt	2014	2	9	4	27	0	3	0	0	0	0	1	0	999	999	999	999	999	0
697	1	Egypt	2014	2	9	8	14	1	4	1	0	0	0	1	0	999	999	999	999	999	0
698	1	Egypt	2014	2	9	2	6	1	3	0	0	0	0	1	0	999	999	999	999	999	0
699	1	Egypt	2014	1	2	4	9	1	4	1	0	0	0	1	0	999	999	999	999	999	0
700	1	Egypt	2014	1	2	4	8	0	3	0	0	0	0	1	0	999	999	999	999	999	0
701	1	Egypt	2014	1	2	3	4	1	3	0	0	0	0	1	0	999	999	999	999	999	0
702	1	Egypt	2014	1	2	5	7	0	4	0	0	0	0	1	0	999	999	999	999	999	0
703	1	Egypt	2014	1	2	4	5	0	3	1	0	0	0	1	0	999	999	999	999	999	0
704	1	Egypt	2014	1	2	5	3	1	4	0	0	0	0	1	0	999	999	999	999	999	0
705	1	Egypt	2014	1	3	999	8	1	4	0	0	0	0	1	0	999	999	999	999	999	0
706	1	Egypt	2014	1	3	5	8	1	4	0	0	0	0	1	0	999	999	999	999	999	0
707	1	Egypt	2014	1	4	3	3	0	3	0	0	0	0	1	1	999	999	999	999	999	0
708	1	Egypt	2014	1	4	9	7	1	3	1	0	0	0	1	999	999	999	999	999	999	0
709	1	Egypt	2014	1	4	4	2	1	4	0	0	0	0	999	999	999	999	999	999	999	1
710	1	Egypt	2014	1	5	4	7	0	2	1	0	0	0	1	999	999	999	999	999	999	0
711	1	Egypt	2014	1	5	4	8	0	4	0	0	0	0	1	999	999	999	999	999	999	0
712	1	Egypt	2014	1	4	10	7	1	4	0	0	0	0	1	999	999	999	999	999	999	0
713	1	Egypt	2014	1	5	999	999	999	999	999	999	999	999	999	999	999	999	999	999	999	1
714	1	Egypt	2014	1	5	6	15	0	4	0	0	0	0	999	0	999	999	999	999	999	0
715	1	Egypt	2014	1	5	5	5	0	3	0	0	0	0	1	0	999	999	999	999	999	1
716	1	Egypt	2014	1	5	4	5	0	3	0	0	0	0	1	0	999	999	999	999	999	1
717	1	Egypt	2014	1	5	4	5	1	2	0	0	0	0	1	0	999	999	999	999	999	0
718	1	Egypt	2014	2	6	999	2	0	4	0	0	0	0	1	0	999	999	999	999	999	1
719	1	Egypt	2014	1	5	999	7	1	3	0	0	0	0	1	1	999	999	999	999	999	0
720	1	Egypt	2014	2	6	4	3	0	3	0	0	0	0	1	0	999	999	999	999	999	0
721	1	Egypt	2014	2	6	3	4	1	3	0	0	0	0	1	0	999	999	999	999	999	1
722	1	Egypt	2014	2	6	2	7	0	3	0	0	0	0	1	0	999	999	999	999	999	0
723	1	Egypt	2014	2	6	2	4	1	3	0	0	0	0	1	0	999	999	999	999	999	1
724	1	Egypt	2014	2	6	999	6	1	1	0	0	0	0	1	1	999	999	999	999	999	0
725	1	Egypt	2014	2	6	3	2	0	4	0	0	0	0	999	0	999	999	999	999	999	0
726	1	Egypt	2014	2	6	3	2	0	1	0	0	0	0	999	1	999	999	999	999	999	0
727	1	Egypt	2014	2	6	999	999	999	999	999	999	999	999	999	0	999	999	999	999	999	1
728	1	Egypt	2014	2	6	5	2	0	4	0	0	0	0	2	0	999	999	999	999	999	0
729	1	Egypt	2014	2	6	5	4	1	3	1	0	0	0	1	0	999	999	999	999	999	1
730	1	Egypt	2014	2	6	4	4	0	2	0	0	0	0	1	0	999	999	999	999	999	0
731	1	Egypt	2014	2	7	999	999	999	999	999	999	999	999	999	0	999	999	999	999	999	0
732	1	Egypt	2014	2	7	999	999	999	999	999	999	999	999	999	1	999	999	999	999	999	0
733	1	Egypt	2014	2	7	999	999	999	999	999	999	999	999	999	0	999	999	999	999	999	0
734	1	Egypt	2014	2	6	4	4	0	3	1	0	0	0	1	0	999	999	999	999	999	1
735	1	Egypt	2014	2	6	3	3	1	3	0	0	0	0	1	0	999	999	999	999	999	0
736	1	Egypt	2014	2	6	3	2	1	3	0	0	0	0	1	0	999	999	999	999	999	0
737	1	Egypt	2014	2	7	3	4	1	3	0	0	0	0	1	0	999	999	999	999	999	0
738	1	Egypt	2014	2	7	5	3	1	4	1	0	0	0	1	0	999	999	999	999	999	1
739	1	Egypt	2014	2	7	3	6	1	1	0	0	0	0	1	1	999	999	999	999	999	0
740	1	Egypt	2014	2	7	5	3	1	3	0	0	0	0	1	0	999	999	999	999	999	1
741	1	Egypt	2014	2	7	5	3	1	4	0	0	0	0	1	0	999	999	999	999	999	1
742	1	Egypt	2014	2	7	4	3	1	3	0	0	0	0	1	0	999	999	999	999	999	1
743	1	Egypt	2014	2	7	5	2	0	1	1	0	0	0	1	0	999	999	999	999	999	1
744	1	Egypt	2014	2	7	4	3	1	1	0	0	0	0	1	0	999	999	999	999	999	0
745	1	Egypt	2014	2	7	3	2	0	4	0	0	0	0	1	0	999	999	999	999	999	1
746	1	Egypt	2014	2	7	999	999	999	999	999	999	999	999	999	0	999	999	999	999	999	0
747	1	Egypt	2014	2	7	999	999	999	999	999	999	999	999	999	0	999	999	999	999	999	0
748	1	Egypt	2014	2	7	999	999	999	999	999	999	999	999	999	0	999	999	999	999	999	0
749	1	Egypt	2014	2	7	4	4	0	1	0	0	0	0	1	1	999	999	999	999	999	0
750	1	Egypt	2014	2	7	999	999	999	999	999	999	999	999	999	1	999	999	999	999	999	0
751	1	Egypt	2014	2	7	999	999	999	999	999	999	999	999	999	0	999	999	999	999	999	0
752	1	Egypt	2014	2	7	4	3	0	1	0	0	0	0	1	0	999	999	999	999	999	1
753	1	Egypt	2014	2	7	999	999	999	999	999	999	999	999	999	0	999	999	999	999	999	0
754	1	Egypt	2014	2	8	999	999	999	999	999	999	999	999	999	1	999	999	999	999	999	0
755	1	Egypt	2014	2	7	5	2	0	3	0	0	0	0	1	1	999	999	999	999	999	0
756	1	Egypt	2014	2	8	999	999	999	999	999	999	999	999	999	0	999	999	999	999	999	0
757	1	Egypt	2014	2	6	5	4	0	4	0	0	0	0	2	0	999	999	999	999	999	0
758	1	Egypt	2014	2	8	999	999	999	999	999	999	999	999	999	0	999	999	999	999	999	1
759	1	Egypt	2014	2	8	999	999	999	999	999	999	999	999	999	0	999	999	999	999	999	1
760	1	Egypt	2014	2	8	4	4	1	3	0	0	0	0	1	0	999	999	999	999	999	0
761	1	Egypt	2014	2	8	999	999	999	999	999	999	999	999	999	0	999	999	999	999	999	0
762	1	Egypt	2014	2	8	999	999	999	999	999	999	999	999	999	0	999	999	999	999	999	1
763	1	Egypt	2014	2	8	999	999	999	999	999	999	999	999	999	0	999	999	999	999	999	0
764	1	Egypt	2014	2	9	999	999	999	999	999	999	999	999	999	0	999	999	999	999	999	0
765	1	Egypt	2014	2	9	999	999	999	999	999	999	999	999	999	0	999	999	999	999	999	0
766	1	Egypt	2014	2	9	999	999	999	999	999	999	999	999	999	0	999	999	999	999	999	0
767	1	Egypt	2014	2	9	999	999	999	999	999	999	999	999	999	0	999	999	999	999	999	1
768	1	Egypt	2014	2	9	8	10	0	4	1	0	0	0	1	0	999	999	999	999	999	0
769	1	Egypt	2014	1	2	3	2	0	3	1	0	0	0	999	0	999	999	999	999	999	1
770	1	Egypt	2014	1	2	5	27	0	4	1	0	0	0	2	0	999	999	999	999	999	1
771	1	Egypt	2014	1	2	3	6	1	4	1	0	0	0	999	0	999	999	999	999	999	1
772	1	Egypt	2014	1	2	3	5	1	4	1	0	0	0	1	0	999	999	999	999	999	1
773	1	Egypt	2014	1	2	3	5	0	2	0	0	0	0	999	1	999	999	999	999	999	0
774	1	Egypt	2014	1	2	3	8	1	3	1	0	0	0	999	1	999	999	999	999	999	0
775	1	Egypt	2014	1	2	3	7	1	3	1	0	0	0	1	1	999	999	999	999	999	0
776	1	Egypt	2014	1	2	4	3	1	3	1	0	0	0	999	0	999	999	999	999	999	1
777	1	Egypt	2014	1	2	3	7	1	4	1	0	0	0	1	0	999	999	999	999	999	1
778	1	Egypt	2014	1	2	4	14	1	4	1	0	0	0	1	0	999	999	999	999	999	1
779	1	Egypt	2014	1	2	2	4	0	3	1	0	0	0	999	0	999	999	999	999	999	1
780	1	Egypt	2014	1	2	5	10	0	3	0	0	0	0	1	0	999	999	999	999	999	0
781	1	Egypt	2014	1	2	4	9	0	4	1	0	0	0	1	0	999	999	999	999	999	0
782	1	Egypt	2014	1	2	3	5	0	3	1	0	0	0	1	0	999	999	999	999	999	1
783	1	Egypt	2014	1	2	3	5	1	3	1	0	0	0	1	0	999	999	999	999	999	1
784	1	Egypt	2014	1	2	3	5	1	3	1	0	0	0	999	0	999	999	999	999	999	1
785	1	Egypt	2014	1	2	3	5	1	4	1	0	0	0	1	0	999	999	999	999	999	1
786	1	Egypt	2014	1	2	3	5	1	4	1	0	0	0	1	0	999	999	999	999	999	0
787	1	Egypt	2014	1	2	5	24	1	3	0	0	1	1	3	0	999	999	999	999	999	1
788	1	Egypt	2014	1	2	3	9	0	4	1	0	0	0	1	1	999	999	999	999	999	0
789	1	Egypt	2014	1	2	3	21	1	4	1	0	1	1	2	0	999	999	999	999	999	1
790	1	Egypt	2014	1	2	4	3	0	4	0	0	0	0	999	0	999	999	999	999	999	0
791	1	Egypt	2014	1	2	4	11	1	4	0	0	0	0	1	0	999	999	999	999	999	1
792	1	Egypt	2014	1	2	5	7	1	3	0	0	0	0	1	0	999	999	999	999	999	1
793	1	Egypt	2014	1	2	5	12	0	4	1	0	0	0	1	0	999	999	999	999	999	0
794	1	Egypt	2014	1	3	4	27	1	4	1	0	1	1	3	999	999	999	999	999	999	0
795	1	Egypt	2014	1	3	4	999	0	4	1	0	0	0	2	999	999	999	999	999	999	0
796	1	Egypt	2014	1	3	5	2	0	4	1	0	0	0	2	999	999	999	999	999	999	1
797	1	Egypt	2014	1	3	4	15	1	4	0	0	0	0	1	999	999	999	999	999	999	1
798	1	Egypt	2014	1	3	4	8	0	4	1	0	0	0	999	999	999	999	999	999	999	0
799	1	Egypt	2014	1	3	4	24	0	3	0	1	0	1	999	999	999	999	999	999	999	0
800	1	Egypt	2014	1	3	4	10	0	4	0	0	0	0	1	999	999	999	999	999	999	0
801	1	Egypt	2014	1	3	5	7	0	4	1	0	0	0	999	999	999	999	999	999	999	0
802	1	Egypt	2014	1	3	2	6	0	3	1	0	0	0	1	999	999	999	999	999	999	0
803	1	Egypt	2014	1	3	4	10	1	3	1	0	0	0	1	999	999	0	999	999	999	0
804	1	Egypt	2014	1	3	2	6	1	3	1	0	0	0	1	999	999	0	999	999	999	0
805	1	Egypt	2014	1	3	5	12	0	4	0	0	0	0	1	999	999	999	999	999	999	0
806	1	Egypt	2014	1	3	5	5	1	3	0	0	0	0	1	999	999	999	999	999	999	0
807	1	Egypt	2014	1	3	5	10	1	4	0	0	0	0	1	999	999	999	999	999	999	0
808	1	Egypt	2014	1	3	5	4	0	3	0	0	0	0	1	999	999	999	999	999	999	0
809	1	Egypt	2014	1	3	4	8	1	3	0	0	0	0	1	999	999	999	999	999	999	0
810	1	Egypt	2014	1	3	5	4	0	3	0	0	0	0	1	999	999	999	999	999	999	0
811	1	Egypt	2014	1	3	5	7	0	4	0	0	0	0	1	999	999	999	999	999	999	0
812	1	Egypt	2014	1	3	5	6	0	3	1	0	0	0	1	999	999	999	999	999	999	0
813	1	Egypt	2014	1	3	4	6	0	4	1	0	0	0	1	999	999	0	999	999	999	0
814	1	Egypt	2014	1	3	4	8	1	4	0	0	0	0	1	999	999	999	999	999	999	0
815	1	Egypt	2014	1	3	3	6	1	3	1	0	0	0	1	999	999	999	999	999	999	0
816	1	Egypt	2014	1	3	3	3	1	3	1	0	0	0	1	999	999	999	999	999	999	1
817	1	Egypt	2014	1	3	4	10	0	3	0	0	0	0	1	999	999	0	999	999	999	0
818	1	Egypt	2014	1	3	4	2	1	4	1	0	0	0	1	999	999	999	999	999	999	0
819	1	Egypt	2014	1	4	5	8	0	4	1	0	0	0	1	999	999	999	999	999	999	0
820	1	Egypt	2014	1	4	2	5	1	3	1	0	0	0	1	999	999	999	999	999	999	0
821	1	Egypt	2014	1	4	3	5	1	3	1	0	0	0	1	1	999	999	999	999	999	0
822	1	Egypt	2014	1	4	5	2	0	4	1	0	0	0	1	999	999	999	999	999	999	0
823	1	Egypt	2014	1	4	5	30	0	3	1	0	0	0	1	999	999	999	999	999	999	0
824	1	Egypt	2014	1	4	4	13	0	4	1	0	0	0	1	999	999	999	999	999	999	0
825	1	Egypt	2014	1	4	4	7	0	4	0	0	0	0	1	999	999	999	999	999	999	1
826	1	Egypt	2014	1	4	3	7	0	4	1	0	0	0	1	999	999	999	999	999	999	1
827	1	Egypt	2014	1	4	4	13	1	4	1	0	0	0	1	999	999	999	999	999	999	0
828	1	Egypt	2014	1	4	5	13	1	3	0	1	0	1	1	999	999	999	999	999	999	1
829	1	Egypt	2014	1	4	5	3	1	4	1	0	0	0	999	999	999	999	999	999	999	0
830	1	Egypt	2014	1	4	5	8	0	4	1	0	0	0	1	999	999	999	999	999	999	0
831	1	Egypt	2014	1	4	5	6	0	4	1	0	0	0	1	999	999	999	999	999	999	0
832	1	Egypt	2014	1	4	5	3	0	4	1	0	0	0	999	999	999	999	999	999	999	0
833	1	Egypt	2014	1	4	5	8	1	3	0	0	0	0	1	0	999	999	999	999	999	0
834	1	Egypt	2014	1	4	5	3	1	3	0	0	0	0	999	0	999	999	999	999	999	0
835	1	Egypt	2014	1	4	3	2	0	3	1	0	0	0	1	0	999	999	999	999	999	0
836	1	Egypt	2014	1	5	5	6	0	4	1	0	0	0	1	0	999	999	999	999	999	0
837	1	Egypt	2014	1	5	5	7	0	4	0	0	0	0	1	0	999	999	999	999	999	1
838	1	Egypt	2014	1	5	5	9	0	4	1	0	0	0	1	0	999	999	999	999	999	0
839	1	Egypt	2014	1	5	4	4	1	4	0	0	0	0	1	1	999	999	999	999	999	0
840	1	Egypt	2014	1	5	4	7	1	3	0	0	0	0	1	1	999	999	999	999	999	0
841	1	Egypt	2014	1	5	5	5	0	4	1	0	0	0	1	0	999	999	999	999	999	0
842	1	Egypt	2014	1	5	3	2	0	3	1	0	0	0	1	0	999	999	999	999	999	1
843	1	Egypt	2014	1	5	5	6	1	3	0	0	0	0	1	0	999	999	999	999	999	1
844	1	Egypt	2014	1	5	3	3	0	3	1	0	0	0	999	0	999	999	999	999	999	1
845	1	Egypt	2014	1	5	2	5	1	3	1	0	0	0	1	0	999	999	999	999	999	0
846	1	Egypt	2014	1	5	3	8	0	4	1	0	0	0	1	0	999	999	999	999	999	0
847	1	Egypt	2014	1	5	6	9	0	3	0	0	0	0	999	0	999	999	999	999	999	0
848	1	Egypt	2014	1	5	4	9	1	4	0	0	0	0	1	1	999	999	999	999	999	0
849	1	Egypt	2014	1	5	5	2	1	3	1	0	0	0	999	1	999	999	999	999	999	0
850	1	Egypt	2014	2	6	3	4	1	3	1	0	0	0	2	0	999	999	999	999	999	0
851	1	Egypt	2014	2	6	4	11	0	3	0	0	0	0	1	0	999	999	999	999	999	0
852	1	Egypt	2014	2	6	4	7	1	3	0	1	0	1	2	0	999	999	999	999	999	1
853	1	Egypt	2014	2	6	2	3	0	3	1	0	0	0	999	0	999	999	999	999	999	1
854	1	Egypt	2014	2	6	4	4	0	4	0	0	0	0	999	0	999	999	999	999	999	1
855	1	Egypt	2014	2	6	5	8	0	4	0	1	0	1	1	0	999	999	999	999	999	0
856	1	Egypt	2014	2	6	4	7	1	3	0	0	0	0	1	0	999	999	999	999	999	0
857	1	Egypt	2014	2	6	5	7	1	4	1	0	0	0	1	0	999	999	999	999	999	0
858	1	Egypt	2014	2	6	5	6	0	3	0	0	0	0	1	0	999	999	999	999	999	0
859	1	Egypt	2014	2	6	4	5	1	3	0	0	0	0	999	0	999	999	999	999	999	1
860	1	Egypt	2014	2	6	4	10	0	4	0	0	0	0	1	1	999	999	999	999	999	0
861	1	Egypt	2014	2	6	4	7	0	3	1	0	0	0	1	0	999	999	999	999	999	0
862	1	Egypt	2014	2	6	5	6	0	4	1	0	0	0	1	0	999	999	999	999	999	0
863	1	Egypt	2014	2	6	5	10	0	4	1	0	0	0	2	0	999	999	999	999	999	0
864	1	Egypt	2014	2	6	4	2	1	3	0	0	0	0	1	0	999	999	999	999	999	1
865	1	Egypt	2014	2	6	4	6	1	3	1	0	0	0	1	0	999	999	999	999	999	0
866	1	Egypt	2014	2	6	5	2	1	3	1	0	0	0	999	0	999	999	999	999	999	0
867	1	Egypt	2014	2	6	4	5	0	3	1	0	0	0	999	0	999	999	999	999	999	0
868	1	Egypt	2014	2	6	4	5	0	4	1	0	0	0	1	0	999	999	999	999	999	1
869	1	Egypt	2014	2	6	3	8	0	4	1	1	0	1	2	0	999	999	999	999	999	0
870	1	Egypt	2014	2	6	4	7	1	3	1	0	0	0	1	0	999	999	999	999	999	0
871	1	Egypt	2014	2	6	4	7	1	4	1	0	0	0	1	0	999	999	999	999	999	0
872	1	Egypt	2014	2	7	3	3	1	3	1	0	0	0	1	0	999	999	999	999	999	0
873	1	Egypt	2014	2	7	6	15	0	4	1	1	0	1	2	0	999	999	999	999	999	0
874	1	Egypt	2014	2	7	6	6	0	3	1	1	0	1	2	1	999	999	999	999	999	0
875	1	Egypt	2014	2	7	5	3	1	4	1	0	0	0	1	0	999	999	999	999	999	0
876	1	Egypt	2014	2	7	3	8	1	3	1	0	0	0	1	0	999	999	999	999	999	0
877	1	Egypt	2014	2	7	5	8	0	4	0	0	0	0	1	0	999	999	999	999	999	0
878	1	Egypt	2014	2	7	2	8	1	2	1	0	0	0	1	1	999	999	999	999	999	0
879	1	Egypt	2014	2	7	5	3	1	4	1	0	1	1	3	0	999	999	999	999	999	0
880	1	Egypt	2014	2	7	4	3	0	4	0	1	0	1	3	0	999	999	999	999	999	0
881	1	Egypt	2014	2	7	4	12	0	4	0	0	0	0	999	0	999	999	999	999	999	0
882	1	Egypt	2014	2	7	3	7	0	4	1	0	0	0	999	0	999	999	999	999	999	1
883	1	Egypt	2014	2	7	6	14	0	3	0	0	0	0	2	0	999	999	999	999	999	0
884	1	Egypt	2014	2	7	4	3	0	4	0	0	0	0	2	0	999	999	999	999	999	0
885	1	Egypt	2014	2	7	4	14	1	4	1	1	1	1	3	0	999	999	999	999	999	1
886	1	Egypt	2014	2	7	5	23	0	4	0	0	0	0	2	0	999	999	999	999	999	0
887	1	Egypt	2014	2	7	5	10	0	3	0	0	0	0	1	0	999	999	999	999	999	1
888	1	Egypt	2014	2	7	3	3	0	3	1	0	0	0	1	0	999	999	999	999	999	0
889	1	Egypt	2014	2	8	999	999	999	999	999	999	999	999	999	0	999	999	999	999	999	0
890	1	Egypt	2014	2	7	5	5	1	4	1	1	0	1	1	0	999	999	999	999	999	1
891	1	Egypt	2014	2	7	3	5	1	4	1	0	0	0	1	0	999	999	999	999	999	0
892	1	Egypt	2014	2	7	4	4	0	3	1	0	0	0	999	0	999	999	999	999	999	0
893	1	Egypt	2014	2	7	3	5	1	3	1	0	0	0	1	0	999	999	999	999	999	0
894	1	Egypt	2014	2	7	4	3	1	3	1	0	0	0	1	0	999	999	999	999	999	1
895	1	Egypt	2014	2	8	4	5	0	4	1	0	0	0	2	0	999	999	999	999	999	0
896	1	Egypt	2014	2	8	4	7	1	4	0	0	1	1	3	0	999	999	999	999	999	0
897	1	Egypt	2014	2	8	4	7	1	4	0	0	0	0	999	0	999	999	999	999	999	0
898	1	Egypt	2014	2	8	4	10	0	4	1	0	0	0	1	0	999	999	999	999	999	1
899	1	Egypt	2014	2	8	4	7	1	4	1	0	0	0	1	0	999	999	999	999	999	1
900	1	Egypt	2014	2	8	5	5	1	3	0	0	0	0	1	0	999	999	999	999	999	0
901	1	Egypt	2014	2	8	4	7	0	3	0	0	0	0	1	0	999	999	999	999	999	0
902	1	Egypt	2014	2	8	5	10	0	4	1	0	0	0	1	0	999	999	999	999	999	1
903	1	Egypt	2014	2	8	2	5	1	4	1	0	0	0	1	0	999	999	999	999	999	1
904	1	Egypt	2014	2	8	4	2	1	3	0	0	0	0	1	0	999	999	999	999	999	0
905	1	Egypt	2014	2	8	4	3	1	3	1	0	0	0	1	1	999	999	999	999	999	0
906	1	Egypt	2014	2	8	5	10	0	4	0	0	0	0	1	0	999	999	999	999	999	0
907	1	Egypt	2014	2	8	5	12	1	4	0	0	0	0	1	0	999	999	999	999	999	1
908	1	Egypt	2014	2	8	3	5	0	4	1	0	0	0	1	0	999	999	999	999	999	0
909	1	Egypt	2014	2	8	3	4	1	3	1	0	0	0	1	0	999	999	999	999	999	0
910	1	Egypt	2014	2	8	3	4	1	3	1	0	0	0	1	0	999	999	999	999	999	0
911	1	Egypt	2014	2	8	2	13	1	4	1	0	0	0	1	0	999	999	999	999	999	0
912	1	Egypt	2014	2	8	5	6	1	4	1	0	0	0	1	0	999	999	999	999	999	0
913	1	Egypt	2014	2	8	999	3	1	3	1	0	0	0	1	1	999	999	999	999	999	0
914	1	Egypt	2014	2	9	4	8	0	3	0	0	0	0	1	0	999	999	999	999	999	0
915	1	Egypt	2014	2	9	5	9	1	3	0	0	0	0	1	0	999	999	999	999	999	0
916	1	Egypt	2014	2	9	4	8	0	3	0	0	0	0	1	0	999	999	999	999	999	0
917	1	Egypt	2014	2	9	4	2	0	3	1	0	0	0	999	0	999	999	999	999	999	0
918	1	Egypt	2014	2	9	5	10	0	4	0	0	0	0	1	0	999	999	999	999	999	1
919	1	Egypt	2014	2	9	3	3	0	3	1	0	0	0	1	0	999	999	999	999	999	0
920	1	Egypt	2014	2	9	4	5	0	4	1	0	0	0	999	0	999	999	999	999	999	0
921	1	Egypt	2014	2	9	4	8	0	4	1	1	0	1	999	0	999	999	999	999	999	0
922	1	Egypt	2014	2	9	3	5	0	3	1	0	0	0	1	0	999	999	999	999	999	1
923	1	Egypt	2014	2	9	2	3	1	4	1	0	0	0	1	0	999	999	999	999	999	0
924	1	Egypt	2014	2	9	4	5	0	4	1	0	0	0	1	0	999	999	999	999	999	0
925	1	Egypt	2014	2	9	4	8	0	4	0	0	0	0	1	0	999	999	999	999	999	0
926	1	Egypt	2014	2	9	4	11	1	3	1	0	0	0	1	0	999	999	999	999	999	1
927	1	Egypt	2014	2	9	4	8	0	4	1	1	0	1	1	0	999	999	999	999	999	0
928	1	Egypt	2014	1	2	999	999	999	999	999	999	999	999	999	0	999	999	999	999	999	0
929	1	Egypt	2014	1	2	999	999	999	999	999	999	999	999	999	0	999	999	999	999	999	0
930	1	Egypt	2014	1	2	999	999	999	999	999	999	999	999	999	0	999	999	999	999	999	0
931	1	Egypt	2014	1	3	4	6	1	2	0	1	0	0	1	1	999	999	999	999	999	0
932	1	Egypt	2014	1	3	3	5	0	2	1	1	0	0	1	999	999	999	999	999	999	0
933	1	Egypt	2014	1	3	3	3	1	1	0	0	0	0	1	999	999	999	999	999	999	0
934	1	Egypt	2014	1	2	4	6	0	1	0	1	0	0	1	999	999	999	999	999	999	0
935	1	Egypt	2014	1	4	3	3	0	1	0	0	0	0	1	999	999	999	999	999	999	0
936	1	Egypt	2014	1	4	3	7	1	1	0	1	0	0	999	999	999	999	999	999	999	0
937	1	Egypt	2014	1	4	4	6	0	1	0	1	0	0	1	999	999	999	999	999	999	0
938	1	Egypt	2014	1	4	3	4	1	3	1	0	0	0	1	999	999	999	999	999	999	0
939	1	Egypt	2014	1	5	5	6	1	4	0	1	0	0	1	0	999	999	999	999	999	1
940	1	Egypt	2014	1	5	2	5	0	1	0	1	0	0	1	1	999	999	999	999	999	0
941	1	Egypt	2014	1	5	2	5	1	3	0	0	0	0	1	0	999	999	999	999	999	1
942	1	Egypt	2014	1	5	999	5	0	2	0	0	0	0	1	0	999	999	999	999	999	1
943	1	Egypt	2014	1	5	4	11	0	3	1	1	0	0	1	1	999	999	999	999	999	0
944	1	Egypt	2014	1	5	3	5	0	1	0	1	0	0	1	0	999	999	999	999	999	0
945	1	Egypt	2014	2	6	2	4	0	1	0	1	0	0	1	1	999	999	999	999	999	0
946	1	Egypt	2014	2	6	2	4	0	3	0	0	0	0	1	0	999	999	999	999	999	0
947	1	Egypt	2014	2	6	3	6	1	4	0	0	0	0	1	0	999	999	999	999	999	0
948	1	Egypt	2014	2	6	3	4	0	3	0	0	0	0	1	0	999	999	999	999	999	0
949	1	Egypt	2014	2	6	3	7	0	1	0	1	0	0	1	1	999	999	999	999	999	0
950	1	Egypt	2014	2	6	3	6	1	3	0	0	0	0	1	0	999	999	999	999	999	1
951	1	Egypt	2014	2	6	2	4	0	3	0	0	0	0	1	0	999	999	999	999	999	0
952	1	Egypt	2014	2	6	3	4	0	3	0	0	0	0	1	0	999	999	999	999	999	1
953	1	Egypt	2014	2	6	4	2	0	3	0	1	0	0	2	0	999	999	999	999	999	0
954	1	Egypt	2014	2	6	4	6	1	4	1	1	0	0	1	0	999	999	999	999	999	1
955	1	Egypt	2014	2	6	3	9	0	3	0	1	0	0	1	0	999	999	999	999	999	0
956	1	Egypt	2014	2	6	4	6	0	4	1	0	0	0	1	0	999	999	999	999	999	0
957	1	Egypt	2014	2	7	3	4	0	3	0	0	0	0	1	1	999	999	999	999	999	0
958	1	Egypt	2014	2	7	4	4	1	1	0	1	0	0	1	0	999	999	999	999	999	0
959	1	Egypt	2014	2	7	3	6	0	3	0	1	0	0	1	1	999	999	999	999	999	0
960	1	Egypt	2014	2	7	4	6	0	4	0	0	0	0	1	0	999	999	999	999	999	0
961	1	Egypt	2014	2	7	5	6	1	4	0	0	0	0	1	0	999	999	999	999	999	0
962	1	Egypt	2014	2	7	4	6	1	4	0	1	0	0	1	0	999	999	999	999	999	0
963	1	Egypt	2014	2	7	4	3	0	3	0	0	0	0	1	0	999	999	999	999	999	0
964	1	Egypt	2014	2	7	4	2	1	4	0	0	0	0	1	0	999	999	999	999	999	0
965	1	Egypt	2014	2	7	5	4	1	2	0	1	0	0	3	1	999	999	999	999	999	0
966	1	Egypt	2014	2	7	5	5	1	4	1	1	0	0	1	0	999	999	999	999	999	1
967	1	Egypt	2014	2	7	4	6	1	4	1	1	0	0	1	0	999	999	999	999	999	0
968	1	Egypt	2014	2	7	6	5	0	2	0	0	0	0	1	0	999	999	999	999	999	0
969	1	Egypt	2014	2	7	5	5	1	3	0	0	0	0	1	1	999	999	999	999	999	0
970	1	Egypt	2014	2	7	5	5	1	2	0	0	0	0	1	1	999	999	999	999	999	0
971	1	Egypt	2014	2	7	4	6	1	3	1	1	0	0	1	0	999	999	999	999	999	0
972	1	Egypt	2014	2	8	7	5	1	4	1	1	0	0	1	0	999	999	999	999	999	1
973	1	Egypt	2014	2	7	4	4	1	1	0	1	0	0	1	0	999	999	999	999	999	0
974	1	Egypt	2014	2	7	2	3	0	2	0	1	0	0	1	0	999	999	999	999	999	0
975	1	Egypt	2014	2	8	5	9	0	4	0	1	0	0	1	0	999	999	999	999	999	0
976	1	Egypt	2014	2	8	4	4	1	3	0	0	0	0	1	0	999	999	999	999	999	1
977	1	Egypt	2014	2	8	3	4	1	1	0	0	0	0	1	1	999	999	999	999	999	0
978	1	Egypt	2014	2	8	4	5	0	4	1	1	0	0	1	0	999	999	999	999	999	0
979	1	Egypt	2014	2	8	4	4	1	2	0	1	0	0	1	0	999	999	999	999	999	1
980	1	Egypt	2014	2	8	3	6	0	1	0	1	0	0	1	1	999	999	999	999	999	0
981	1	Egypt	2014	2	8	7	4	1	4	1	1	0	0	3	0	999	999	999	999	999	1
982	1	Egypt	2014	2	8	4	2	0	4	1	1	0	0	2	0	999	999	999	999	999	0
983	1	Egypt	2014	2	8	4	6	1	4	0	1	0	0	1	0	999	999	999	999	999	1
984	1	Egypt	2014	2	8	4	3	1	4	0	1	0	0	999	0	999	999	999	999	999	0
985	1	Egypt	2014	2	8	4	5	0	1	0	1	0	0	1	1	999	999	999	999	999	0
986	1	Egypt	2014	2	9	4	5	0	3	1	1	0	0	1	0	999	999	999	999	999	1
987	1	Egypt	2014	2	9	5	13	0	3	0	0	0	0	1	1	999	999	999	999	999	0
988	1	Egypt	2014	2	9	3	5	0	1	0	1	0	0	1	0	999	999	999	999	999	0
989	1	Egypt	2014	2	9	5	6	0	3	0	1	0	0	1	0	999	999	999	999	999	0
990	1	Egypt	2014	2	9	3	3	1	4	0	1	0	0	3	0	999	999	999	999	999	1
991	1	Egypt	2014	2	9	5	3	1	3	0	1	0	0	1	1	999	999	999	999	999	0
992	1	Egypt	2014	2	9	5	6	1	2	0	1	0	0	1	0	999	999	999	999	999	0
993	1	Egypt	2014	2	9	4	4	1	1	0	0	0	0	1	1	999	999	999	999	999	0
994	1	Egypt	2014	2	9	4	3	1	1	0	0	0	0	1	1	999	999	999	999	999	0
995	1	Egypt	2014	2	9	6	6	1	1	0	1	0	0	1	1	999	999	999	999	999	0
996	1	Egypt	2014	2	9	4	6	1	1	0	1	0	0	1	0	999	999	999	999	999	1
997	1	Egypt	2014	2	9	3	5	1	4	0	1	0	0	1	0	999	999	999	999	999	0
998	1	Egypt	2014	2	9	3	7	0	3	1	1	0	0	2	1	999	999	999	999	999	0
999	1	Egypt	2014	2	9	4	3	0	2	0	1	0	0	1	1	999	999	999	999	999	0
1000	1	Egypt	2014	2	8	6	7	0	2	0	0	0	0	1	999	999	999	999	999	999	999
1001	1	Jordan	2014	1	3	3	6	0	1	0	0	0	0	1	0	999	999	999	999	999	0
1002	1	Jordan	2014	1	3	999	999	0	2	0	0	0	0	1	0	999	999	999	999	999	0
1003	1	Jordan	2014	1	3	2	15	1	1	0	1	0	1	1	1	999	999	999	999	999	0
1004	1	Jordan	2014	1	3	4	7	1	2	0	0	0	0	1	1	999	999	999	999	999	0
1005	1	Jordan	2014	1	3	3	5	0	1	1	0	0	0	1	1	999	999	999	999	999	0
1006	1	Jordan	2014	1	3	3	6	1	1	1	0	0	0	1	0	999	999	999	999	999	0
1007	1	Jordan	2014	1	4	999	999	999	999	999	999	999	999	999	999	999	999	999	999	999	999
1008	1	Jordan	2014	1	4	3	5	0	2	0	0	0	0	1	1	999	999	999	999	999	0
1009	1	Jordan	2014	1	4	4	5	0	2	1	1	0	1	1	0	999	999	999	999	999	0
1010	1	Jordan	2014	1	4	3	7	0	1	1	1	1	1	3	1	999	999	999	999	999	0
1011	1	Jordan	2014	1	5	2	4	0	4	1	0	0	0	1	999	999	999	999	999	999	999
1012	1	Jordan	2014	1	5	4	8	0	1	0	0	0	0	1	1	999	999	999	999	999	0
1013	1	Jordan	2014	1	5	2	27	1	2	0	0	0	0	1	999	999	999	999	999	999	999
1014	1	Jordan	2014	2	6	5	5	0	3	0	0	0	0	1	999	999	999	999	999	999	999
1015	1	Jordan	2014	2	6	3	5	0	1	0	0	0	0	1	1	999	999	999	999	999	0
1016	1	Jordan	2014	2	6	3	5	0	2	0	0	0	0	1	1	999	999	999	999	999	0
1017	1	Jordan	2014	2	6	2	11	1	1	0	1	0	1	1	999	999	999	999	999	999	999
1018	1	Jordan	2014	2	6	3	7	0	1	0	0	0	0	1	999	999	999	999	999	999	999
1019	1	Jordan	2014	2	6	4	4	0	3	1	1	1	1	3	999	999	999	999	999	999	999
1020	1	Jordan	2014	2	6	4	5	0	3	0	0	0	0	1	999	999	999	999	999	999	999
1021	1	Jordan	2014	2	7	2	3	0	3	0	0	0	0	1	999	999	999	999	999	999	999
1022	1	Jordan	2014	2	8	4	4	0	1	0	0	0	0	1	999	999	999	999	999	999	999
1023	1	Jordan	2014	2	9	999	5	0	2	1	1	0	1	1	999	999	999	999	999	999	999
1024	1	Jordan	2014	2	9	2	8	0	2	1	1	0	1	1	999	999	999	999	999	999	999
1025	1	Jordan	2014	1	5	2	5	1	2	1	1	0	0	1	999	999	999	999	999	999	999
1026	1	Jordan	2014	1	3	3	3	1	3	0	0	0	0	1	999	999	999	999	999	999	999
1027	1	Jordan	2014	1	2	2	3	0	3	0	0	0	0	1	999	999	999	999	999	999	999
1028	1	Jordan	2014	1	2	8	43	0	3	0	0	0	0	1	999	999	999	999	999	999	999
1029	1	Jordan	2014	1	5	3	7	0	1	0	0	0	0	1	999	999	999	999	999	999	999
1030	1	Jordan	2014	1	5	2	5	0	1	0	0	0	0	1	999	999	999	999	999	999	999
1031	1	Jordan	2014	2	8	3	3	0	3	1	0	0	0	1	999	999	999	999	999	999	999
1032	1	Jordan	2014	2	8	14	21	0	1	0	1	0	1	1	999	999	999	999	999	999	999
1033	1	Jordan	2014	1	2	4	3	0	1	0	0	0	0	1	999	999	999	999	999	999	999
1034	1	Jordan	2014	1	2	3	18	1	4	1	1	1	1	3	999	999	999	999	999	999	999
1035	1	Jordan	2014	1	2	3	12	1	4	0	0	1	1	3	999	999	999	999	999	999	999
1036	1	Jordan	2014	1	2	3	11	0	4	1	0	0	0	1	999	999	999	999	999	999	999
1037	1	Jordan	2014	1	2	4	5	0	4	0	1	0	0	1	999	999	999	999	999	999	999
1038	1	Jordan	2014	1	2	4	8	0	4	0	0	0	0	1	999	999	999	999	999	999	999
1039	1	Jordan	2014	1	2	999	3	0	3	1	0	0	0	1	999	999	999	999	999	999	999
1040	1	Jordan	2014	1	3	3	7	1	4	1	0	0	0	1	999	999	999	999	999	999	999
1041	1	Jordan	2014	1	3	1	12	1	4	1	1	0	0	1	999	999	999	999	999	999	999
1042	1	Jordan	2014	1	3	4	6	0	4	1	0	0	0	1	0	999	999	999	999	999	1
1043	1	Jordan	2014	1	3	2	2	0	4	1	1	0	0	3	999	999	999	999	999	999	999
1044	1	Jordan	2014	1	3	1	17	0	3	1	0	0	0	1	0	999	999	999	999	999	1
1045	1	Jordan	2014	1	3	2	15	0	4	1	0	1	1	1	999	999	999	999	999	999	999
1046	1	Jordan	2014	1	3	3	5	0	4	1	0	0	0	1	999	999	999	999	999	999	999
1047	1	Jordan	2014	1	2	1	8	0	3	0	1	0	1	1	999	999	999	999	999	999	999
1048	1	Jordan	2014	2	7	999	999	999	999	999	999	999	999	999	999	999	999	999	999	999	999
1049	1	Jordan	2014	2	7	999	999	999	999	999	999	999	999	999	999	999	999	999	999	999	999
1050	1	Jordan	2014	1	4	4	2	0	1	1	0	0	0	1	999	999	999	999	999	999	999
1051	1	Jordan	2014	1	4	4	3	0	1	0	0	0	0	1	999	999	999	999	999	999	999
1052	1	Jordan	2014	1	5	4	3	0	1	0	0	0	0	1	999	999	999	999	999	999	999
1053	1	Jordan	2014	2	6	3	5	1	1	0	0	0	0	1	999	999	999	999	999	999	999
1054	1	Jordan	2014	2	6	3	7	0	1	0	0	0	0	1	999	999	999	999	999	999	999
1055	1	Jordan	2014	2	6	4	10	0	1	1	0	0	0	1	999	999	999	999	999	999	999
1056	1	Jordan	2014	2	6	3	7	0	2	1	0	0	0	1	999	999	999	999	999	999	999
1057	1	Jordan	2014	2	6	3	5	0	1	0	0	0	0	1	999	999	999	999	999	999	999
1058	1	Jordan	2014	2	9	4	2	1	1	1	0	0	0	1	999	999	999	999	999	999	999
1059	1	Jordan	2014	2	9	3	3	0	2	1	0	0	0	1	999	999	999	999	999	999	999
1060	1	Jordan	2014	1	4	2	2	0	4	1	1	0	0	1	999	999	999	999	999	999	999
1061	1	Jordan	2014	1	4	19	3	1	4	0	0	0	0	1	999	999	999	999	999	999	999
1062	1	Jordan	2014	1	5	6	12	0	3	1	1	0	1	1	999	999	999	999	999	999	999
1063	1	Jordan	2014	1	5	4	3	1	4	1	1	0	0	1	999	999	999	999	999	999	999
1064	1	Jordan	2014	1	5	1	5	1	4	1	0	0	0	1	999	999	999	999	999	999	999
1065	1	Jordan	2014	1	5	4	6	1	4	1	0	0	0	1	999	999	999	999	999	999	1
1066	1	Jordan	2014	1	5	2	9	0	4	1	0	0	0	1	999	999	999	999	999	999	999
1067	1	Jordan	2014	1	5	3	4	0	3	0	0	0	0	1	999	999	999	999	999	999	1
1068	1	Jordan	2014	1	5	1	4	1	3	1	0	0	0	1	999	999	999	999	999	999	1
1069	1	Jordan	2014	1	5	1	6	0	4	1	1	0	0	1	999	999	999	999	999	999	999
1070	1	Jordan	2014	1	5	2	5	1	1	0	1	0	0	1	999	999	999	999	999	999	999
1071	1	Jordan	2014	2	8	7	5	1	4	0	0	0	0	1	999	999	999	999	999	999	999
1072	1	Jordan	2014	2	8	1	7	0	4	0	0	0	0	1	999	999	999	999	999	999	999
1073	1	Jordan	2014	2	8	38	4	0	4	1	0	0	0	1	999	999	999	999	999	999	999
1074	1	Jordan	2014	2	8	4	14	0	4	1	0	1	1	3	999	999	999	999	999	999	999
1075	1	Jordan	2014	2	8	2	5	1	4	1	0	0	0	1	999	999	999	999	999	999	999
1076	1	Jordan	2014	2	8	2	10	1	3	1	1	0	0	1	999	999	999	999	999	999	999
1077	1	Jordan	2014	2	8	2	4	1	4	1	0	0	0	1	999	999	999	999	999	999	999
1078	1	Jordan	2014	2	8	3	2	0	4	999	0	0	0	1	999	999	999	999	999	999	999
1079	1	Jordan	2014	2	8	2	4	1	4	0	1	0	0	1	999	999	999	999	999	999	999
1080	1	Jordan	2014	2	9	3	2	1	3	0	0	0	0	1	999	999	999	999	999	999	999
1081	1	Jordan	2014	2	9	11	4	1	2	0	0	0	0	1	999	999	999	999	999	999	999
1082	1	Jordan	2014	2	9	3	3	0	1	0	0	0	0	1	999	999	999	999	999	999	999
1083	1	Jordan	2014	2	9	3	5	1	2	1	1	0	0	1	999	999	999	999	999	999	999
1084	1	Jordan	2014	2	9	2	2	1	1	0	0	0	0	1	999	999	999	999	999	999	999
1085	1	Jordan	2014	2	8	4	4	1	3	1	0	0	0	999	999	999	999	999	999	999	999
1086	1	Jordan	2014	2	8	4	4	0	1	0	0	0	0	1	999	999	999	999	999	999	999
1087	1	Jordan	2014	2	8	2	3	0	1	1	0	0	0	1	999	999	999	999	999	999	999
1088	1	Jordan	2014	2	8	5	5	0	1	0	0	0	0	1	999	999	999	999	999	999	999
1089	1	Jordan	2014	2	7	5	5	0	2	0	1	0	0	1	999	999	999	999	999	999	999
1090	1	Jordan	2014	2	7	3	5	0	1	0	1	0	0	1	999	999	999	999	999	999	999
1091	1	Jordan	2014	2	7	3	17	1	2	1	1	0	0	1	999	999	999	999	999	999	999
1092	1	Jordan	2014	2	7	4	10	0	1	0	0	0	0	1	999	999	999	999	999	999	999
1093	1	Jordan	2014	2	7	3	4	1	1	0	0	0	0	1	999	999	999	999	999	999	999
1094	1	Jordan	2014	2	7	2	6	1	1	1	1	0	0	1	999	999	999	999	999	999	999
1095	1	Jordan	2014	2	7	5	6	0	1	1	0	0	0	1	999	999	999	999	999	999	999
1096	1	Jordan	2014	2	7	4	3	1	1	0	1	0	0	1	999	999	999	999	999	999	999
1097	1	Jordan	2014	2	7	3	2	1	2	1	0	0	0	1	999	999	999	999	999	999	999
1098	1	Jordan	2014	1	3	6	8	0	2	1	1	0	0	1	999	999	999	999	999	999	999
1099	1	Jordan	2014	1	3	999	5	0	3	1	0	0	0	1	999	999	999	999	999	999	999
1100	1	Jordan	2014	1	3	2	4	1	1	0	1	0	0	1	999	999	999	999	999	999	999
1101	1	Jordan	2014	1	3	1	5	0	2	0	0	0	0	1	999	999	999	999	999	999	999
1102	1	Jordan	2014	1	2	2	2	1	2	0	0	0	0	1	999	999	999	999	999	999	999
1103	1	Jordan	2014	1	2	3	3	1	1	0	0	0	0	1	999	999	999	999	999	999	999
1104	1	Jordan	2014	1	2	3	3	1	2	0	0	0	0	1	999	999	999	999	999	999	999
1105	1	Jordan	2014	1	4	2	3	1	1	1	0	0	0	1	999	999	999	999	999	999	999
1106	1	Jordan	2014	1	4	2	1	1	1	0	0	0	0	1	999	999	999	999	999	999	999
1107	1	Jordan	2014	1	4	2	10	1	1	0	0	0	0	1	999	999	999	999	999	999	999
1108	1	Jordan	2014	1	4	3	6	0	1	0	0	0	0	1	999	999	999	999	999	999	999
1109	1	Jordan	2014	1	3	2	4	0	1	0	0	0	0	1	1	999	999	999	999	999	0
1110	1	Jordan	2014	1	3	4	7	1	2	1	0	0	0	1	0	999	999	999	999	999	0
1111	1	Jordan	2014	1	3	7	2	0	2	0	0	0	0	1	0	999	999	999	999	999	0
1112	1	Jordan	2014	1	3	3	4	0	1	0	0	0	0	1	1	999	999	999	999	999	0
1113	1	Jordan	2014	1	3	4	3	0	1	0	0	0	0	1	999	999	999	999	999	999	999
1114	1	Jordan	2014	2	9	3	8	0	3	1	0	0	0	1	999	999	999	999	999	999	999
1115	1	Jordan	2014	2	8	3	7	1	2	0	0	0	0	1	999	999	999	999	999	999	999
1116	1	Jordan	2014	1	4	3	5	0	4	1	0	0	0	1	999	999	999	999	999	999	999
1117	1	Jordan	2014	1	3	4	4	0	2	0	0	0	0	1	999	999	999	999	999	999	999
1118	1	Jordan	2014	1	5	4	4	1	2	0	0	0	0	1	999	999	999	999	999	999	999
1119	1	Jordan	2014	1	2	4	8	0	2	0	1	0	0	1	0	999	999	999	999	999	0
1120	1	Jordan	2014	1	2	3	3	0	2	0	1	0	0	1	0	999	999	999	999	999	1
1121	1	Jordan	2014	1	2	3	6	1	1	0	1	0	0	1	1	999	999	999	999	999	0
1122	1	Jordan	2014	1	2	3	3	0	1	0	1	0	0	1	0	999	999	999	999	999	0
1123	1	Jordan	2014	1	2	3	4	1	1	0	1	0	0	1	1	999	999	999	999	999	0
1124	1	Jordan	2014	1	2	3	2	1	2	0	1	0	0	1	0	999	999	999	999	999	0
1125	1	Jordan	2014	1	2	2	4	1	1	0	1	0	0	1	1	999	999	999	999	999	0
1126	1	Jordan	2014	1	3	2	6	0	2	1	1	0	1	2	0	999	999	999	999	999	1
1127	1	Jordan	2014	1	3	2	8	0	3	0	1	0	0	1	999	999	999	999	999	999	999
1128	1	Jordan	2014	1	3	3	4	1	1	0	1	0	0	1	0	999	999	999	999	999	0
1129	1	Jordan	2014	1	3	3	2	1	3	0	1	0	0	1	999	999	999	999	999	999	999
1130	1	Jordan	2014	1	3	2	3	0	2	0	1	0	0	1	1	999	999	999	999	999	0
1131	1	Jordan	2014	1	3	5	4	0	1	0	1	0	0	1	0	999	999	999	999	999	0
1132	1	Jordan	2014	1	3	3	6	1	1	0	1	0	0	1	1	999	999	999	999	999	0
1133	1	Jordan	2014	1	4	2	4	1	1	0	1	0	0	1	0	999	999	999	999	999	0
1134	1	Jordan	2014	1	4	3	5	0	1	0	1	0	0	1	1	999	999	999	999	999	0
1135	1	Jordan	2014	1	4	4	3	0	1	0	1	0	0	1	1	999	999	999	999	999	0
1136	1	Jordan	2014	1	4	5	6	1	2	0	1	0	0	1	0	999	999	999	999	999	0
1137	1	Jordan	2014	1	4	8	4	0	3	0	1	0	0	1	999	999	999	999	999	999	999
1138	1	Jordan	2014	1	4	4	4	1	1	0	1	0	0	1	1	999	999	999	999	999	0
1139	1	Jordan	2014	1	4	4	4	1	1	0	1	0	0	1	1	999	999	999	999	999	0
1140	1	Jordan	2014	1	4	4	11	0	1	0	1	0	0	1	1	999	999	999	999	999	0
1141	1	Jordan	2014	1	4	5	8	1	2	0	1	0	0	1	1	999	999	999	999	999	0
1142	1	Jordan	2014	1	4	4	2	0	3	0	1	0	0	1	999	999	999	999	999	999	999
1143	1	Jordan	2014	1	4	4	3	1	1	0	1	0	0	1	1	999	999	999	999	999	0
1144	1	Jordan	2014	1	5	2	14	1	1	0	1	0	0	1	0	999	999	999	999	999	0
1145	1	Jordan	2014	1	5	2	6	0	2	0	1	0	0	1	1	999	999	999	999	999	0
1146	1	Jordan	2014	1	5	5	5	0	1	0	1	0	0	1	1	999	999	999	999	999	0
1147	1	Jordan	2014	2	6	2	7	0	2	0	1	0	0	1	1	999	999	999	999	999	0
1148	1	Jordan	2014	2	6	2	5	0	2	0	1	0	0	1	0	999	999	999	999	999	0
1149	1	Jordan	2014	2	6	5	5	0	1	0	1	0	0	1	1	999	999	999	999	999	0
1150	1	Jordan	2014	2	6	3	7	0	2	1	1	0	0	1	999	999	999	999	999	999	999
1151	1	Jordan	2014	2	6	2	5	0	1	0	1	0	0	1	999	999	999	999	999	999	999
1152	1	Jordan	2014	2	6	4	3	1	3	0	1	0	0	1	999	999	999	999	999	999	999
1153	1	Jordan	2014	2	7	3	5	0	1	0	1	0	0	1	999	999	999	999	999	999	999
1154	1	Jordan	2014	2	7	2	3	0	2	0	1	0	0	1	999	999	999	999	999	999	999
1155	1	Jordan	2014	2	7	2	5	1	1	0	1	0	0	1	999	999	999	999	999	999	999
1156	1	Jordan	2014	2	7	3	8	0	1	0	1	0	1	1	999	999	999	999	999	999	999
1157	1	Jordan	2014	2	7	3	5	0	2	0	1	0	0	1	999	999	999	999	999	999	999
1158	1	Jordan	2014	2	7	3	3	1	1	0	1	0	0	1	999	999	999	999	999	999	999
1159	1	Jordan	2014	2	7	2	5	0	2	0	1	0	0	1	999	999	999	999	999	999	999
1160	1	Jordan	2014	2	7	3	2	0	3	1	1	0	0	1	999	999	999	999	999	999	999
1161	1	Jordan	2014	2	7	4	2	0	2	1	1	1	0	1	999	999	999	999	999	999	999
1162	1	Jordan	2014	2	7	5	3	1	1	0	1	0	0	1	999	999	999	999	999	999	999
1163	1	Jordan	2014	2	7	33	3	0	2	0	1	0	0	1	999	999	999	999	999	999	999
1164	1	Jordan	2014	2	8	5	9	1	1	0	1	0	0	1	999	999	999	999	999	999	999
1165	1	Jordan	2014	2	8	4	9	1	1	0	1	1	0	1	999	999	999	999	999	999	999
1166	1	Jordan	2014	2	8	4	6	0	1	0	1	0	0	1	999	999	999	999	999	999	999
1167	1	Jordan	2014	2	8	4	3	0	2	0	1	0	0	1	999	999	999	999	999	999	999
1168	1	Jordan	2014	2	8	3	3	1	2	0	1	0	0	1	999	999	999	999	999	999	999
1169	1	Jordan	2014	2	8	5	8	1	1	0	1	0	0	1	999	999	999	999	999	999	999
1170	1	Jordan	2014	2	8	3	2	0	1	0	1	0	0	1	999	999	999	999	999	999	999
1171	1	Jordan	2014	2	8	4	3	0	1	0	1	0	0	1	999	999	999	999	999	999	999
1172	1	Jordan	2014	2	8	3	3	1	1	0	1	0	0	1	999	999	999	999	999	999	999
1173	1	Jordan	2014	2	9	3	8	0	1	0	1	0	0	1	999	999	999	999	999	999	999
1174	1	Jordan	2014	2	9	3	4	1	2	0	1	0	0	1	999	999	999	999	999	999	999
1175	1	Jordan	2014	2	9	20	5	0	1	0	1	1	0	1	999	999	999	999	999	999	999
1176	1	Jordan	2014	2	9	3	4	1	1	0	1	0	0	1	999	999	999	999	999	999	999
1177	1	Jordan	2014	2	9	4	5	0	1	0	1	0	0	1	999	999	999	999	999	999	999
1178	1	Jordan	2014	2	9	5	4	0	1	0	1	0	0	1	999	999	999	999	999	999	999
1179	1	Jordan	2014	1	5	3	3	1	2	0	1	0	0	1	999	999	999	999	999	999	999
1180	1	Jordan	2014	1	3	3	6	1	4	1	1	0	0	1	999	999	999	999	999	999	999
1181	1	Yemen	2014	2	9	999	999	999	999	999	999	999	999	999	0	0	0	0	0	0	0
1182	1	Yemen	2014	2	9	999	999	999	999	999	999	999	999	999	0	0	0	0	0	0	1
1183	1	Yemen	2014	2	9	999	999	999	999	999	999	999	999	999	0	0	0	0	0	0	0
1184	1	Yemen	2014	2	9	999	999	999	999	999	999	999	999	999	0	0	0	0	0	0	1
1185	1	Yemen	2014	2	9	999	999	999	999	999	999	999	999	999	0	0	1	0	0	0	0
1186	1	Yemen	2014	2	9	999	999	999	999	999	999	999	999	999	0	0	0	0	0	0	0
1187	1	Yemen	2014	2	9	999	999	999	999	999	999	999	999	999	0	0	0	0	0	0	0
1188	1	Yemen	2014	2	9	999	999	999	999	999	999	999	999	999	0	0	0	0	0	0	0
1189	1	Yemen	2014	2	9	999	999	999	999	999	999	999	999	999	0	0	0	1	0	0	0
1190	1	Yemen	2014	2	9	999	999	999	999	999	999	999	999	999	1	0	0	0	0	0	0
1191	1	Yemen	2014	2	9	999	999	999	999	999	999	999	999	999	0	0	0	0	0	0	0
1192	1	Yemen	2014	2	9	999	999	999	999	999	999	999	999	999	0	0	1	0	0	0	0
1193	1	Yemen	2014	2	9	999	999	999	999	999	999	999	999	999	0	1	0	0	0	0	0
1194	1	Yemen	2014	2	9	999	999	999	999	999	999	999	999	999	0	0	0	0	0	0	0
1195	1	Yemen	2014	2	9	999	999	999	999	999	999	999	999	999	0	0	0	0	0	0	0
1196	1	Yemen	2014	2	9	999	999	999	999	999	999	999	999	999	0	0	0	0	0	0	0
1197	1	Yemen	2014	2	9	999	999	999	999	999	999	999	999	999	0	0	0	0	0	0	0
1198	1	Yemen	2014	2	9	999	999	999	999	999	999	999	999	999	1	0	0	0	0	0	0
1199	1	Yemen	2014	2	9	999	999	999	999	999	999	999	999	999	0	0	0	0	0	0	0
1200	1	Yemen	2014	2	9	999	999	999	999	999	999	999	999	999	0	0	0	0	0	0	0
1201	1	Yemen	2014	2	9	999	999	999	999	999	999	999	999	999	0	0	0	0	0	0	0
1202	1	Yemen	2014	2	9	999	999	999	999	999	999	999	999	999	0	0	0	0	0	0	0
1203	1	Yemen	2014	2	9	999	999	999	999	999	999	999	999	999	0	0	0	0	0	0	0
1204	1	Yemen	2014	2	9	999	999	999	999	999	999	999	999	999	0	0	0	0	0	0	1
1205	1	Yemen	2014	2	9	999	999	999	999	999	999	999	999	999	0	0	0	0	0	0	1
1206	1	Yemen	2014	2	9	999	999	999	999	999	999	999	999	999	0	0	0	0	0	0	0
1207	1	Yemen	2014	2	9	999	999	999	999	999	999	999	999	999	0	0	0	0	0	0	0
1208	1	Yemen	2014	2	9	999	999	999	999	999	999	999	999	999	0	0	0	0	0	0	1
1209	1	Yemen	2014	2	9	999	999	999	999	999	999	999	999	999	0	0	0	0	0	0	0
1210	1	Yemen	2014	1	5	999	999	999	999	999	999	999	999	999	999	999	999	999	999	999	0
1211	1	Yemen	2014	2	9	999	999	999	999	999	999	999	999	999	0	0	0	0	0	0	0
1212	1	Yemen	2014	2	9	999	999	999	999	999	999	999	999	999	0	0	0	0	0	0	0
1213	1	Yemen	2014	1	2	3	52	0	1	0	1	0	0	1	1	0	0	0	0	0	0
1214	1	Yemen	2014	1	2	3	23	1	1	0	1	0	0	1	1	0	0	0	0	0	0
1215	1	Yemen	2014	1	2	3	24	0	3	999	1	0	0	1	0	0	0	0	0	0	0
1216	1	Yemen	2014	1	2	2	22	0	1	0	1	0	0	1	1	0	0	0	0	0	0
1217	1	Yemen	2014	1	2	3	14	0	2	999	0	0	0	1	0	0	0	0	0	0	0
1218	1	Yemen	2014	1	2	3	14	0	1	0	1	0	0	1	1	1	0	0	0	0	0
1219	1	Yemen	2014	1	2	3	6	0	1	0	1	0	0	3	1	0	0	0	0	0	0
1220	1	Yemen	2014	1	2	3	9	1	1	0	1	0	0	999	1	1	0	0	0	0	0
1221	1	Yemen	2014	1	3	3	9	0	3	0	1	0	0	2	1	0	0	0	0	0	0
1222	1	Yemen	2014	1	5	2	17	0	1	0	1	0	0	1	0	0	1	0	0	0	0
1223	1	Yemen	2014	1	5	6	35	1	1	0	1	0	0	1	0	0	0	0	0	0	0
1224	1	Yemen	2014	1	5	5	7	1	1	0	1	0	0	999	1	0	0	0	0	0	0
1225	1	Yemen	2014	1	5	4	10	1	1	0	1	0	0	1	1	1	0	0	0	0	0
1226	1	Yemen	2014	1	5	6	14	0	1	999	1	0	0	1	0	0	0	0	0	0	0
1227	1	Yemen	2014	1	5	3	10	1	1	0	1	0	0	1	0	0	0	0	0	0	0
1228	1	Yemen	2014	1	5	2	13	0	1	0	1	0	0	1	0	0	0	0	0	0	0
1229	1	Yemen	2014	1	5	5	11	1	3	0	0	0	0	1	0	0	0	0	0	0	0
1230	1	Yemen	2014	2	6	3	14	1	1	0	1	0	0	1	0	0	0	0	0	0	0
1231	1	Yemen	2014	2	6	3	11	0	2	0	0	0	0	1	0	0	0	0	0	0	0
1232	1	Yemen	2014	2	6	2	9	1	1	0	0	0	0	1	0	0	0	0	0	0	0
1233	1	Yemen	2014	2	6	6	14	0	1	0	1	0	0	1	0	0	0	0	0	0	0
1234	1	Yemen	2014	2	7	3	10	0	2	0	0	0	0	1	0	0	0	1	0	0	0
1235	1	Yemen	2014	2	8	4	15	0	1	0	1	0	0	1	999	999	0	999	999	999	0
1236	1	Yemen	2014	2	7	4	11	0	1	0	1	0	0	1	999	999	0	999	999	999	0
1237	1	Yemen	2014	2	9	4	9	0	1	999	0	0	0	1	999	999	0	999	999	999	0
1238	1	Yemen	2014	2	9	4	14	0	3	1	1	0	0	1	999	999	0	999	999	999	0
1239	1	Yemen	2014	2	9	2	10	1	1	0	1	0	0	1	999	999	0	999	999	999	0
1240	1	Yemen	2014	2	9	2	13	0	1	0	1	0	0	1	999	999	0	999	999	999	0
1241	1	Yemen	2014	2	9	999	999	999	999	999	999	999	999	999	0	0	0	0	0	0	0
1242	1	Yemen	2014	1	3	6	7	0	4	0	1	0	0	1	0	0	0	0	0	0	1
1243	1	Yemen	2014	1	4	6	9	0	3	0	0	0	0	1	0	1	0	0	0	0	0
1244	1	Yemen	2014	2	6	6	6	1	4	1	1	0	0	1	0	0	0	0	0	0	0
1245	1	Yemen	2014	2	6	5	3	1	4	0	0	0	0	1	0	0	0	0	0	0	0
1246	1	Yemen	2014	2	9	6	12	1	4	1	1	0	0	1	999	999	999	999	999	999	0
1247	1	Yemen	2014	2	9	5	6	0	4	1	1	0	0	1	999	999	999	999	999	999	0
1248	1	Yemen	2014	2	9	5	7	0	3	0	1	0	0	2	999	999	999	999	999	999	0
1249	1	Yemen	2014	2	9	6	6	1	3	1	0	0	0	1	999	999	999	999	999	999	0
1250	1	Yemen	2014	2	9	999	999	999	999	999	999	999	999	999	1	0	0	0	0	0	0
1251	1	Yemen	2014	2	9	999	999	999	999	999	999	999	999	999	1	0	0	0	0	0	0
1252	1	Yemen	2014	2	9	999	999	999	999	999	999	999	999	999	1	0	0	0	0	0	0
1253	1	Yemen	2014	2	9	999	999	999	999	999	999	999	999	999	0	0	0	0	0	0	0
1254	1	Yemen	2014	2	9	999	999	999	999	999	999	999	999	999	1	0	0	0	0	0	0
1255	1	Yemen	2014	2	9	999	999	999	999	999	999	999	999	999	1	0	0	0	0	0	0
1256	1	Yemen	2014	2	9	999	999	999	999	999	999	999	999	999	1	0	0	0	0	0	0
1257	1	Yemen	2014	1	2	3	3	1	1	0	1	0	1	2	0	0	0	0	0	0	0
1258	1	Yemen	2014	1	2	3	9	1	2	1	1	0	0	1	0	0	0	0	0	0	0
1259	1	Yemen	2014	1	2	2	11	1	4	1	0	0	0	1	0	0	0	0	0	0	0
1260	1	Yemen	2014	1	3	5	9	1	3	1	0	0	0	1	0	0	0	0	0	0	0
1261	1	Yemen	2014	1	3	5	6	0	1	0	1	0	1	2	1	0	0	0	0	0	0
1262	1	Yemen	2014	1	3	4	9	1	2	0	1	0	1	999	0	0	0	0	0	0	0
1263	1	Yemen	2014	1	3	2	3	0	2	0	0	0	0	1	0	0	0	0	0	0	0
1264	1	Yemen	2014	1	3	8	7	1	1	1	0	0	0	1	1	0	0	0	0	0	0
1265	1	Yemen	2014	1	3	4	5	1	1	0	0	0	0	1	0	0	0	0	0	0	1
1266	1	Yemen	2014	1	3	3	6	1	1	0	1	0	1	2	0	0	0	0	0	1	0
1267	1	Yemen	2014	1	3	2	8	0	1	0	0	0	0	3	0	1	0	0	0	0	0
1268	1	Yemen	2014	1	4	6	9	1	2	0	0	0	0	1	0	1	0	0	0	1	0
1269	1	Yemen	2014	1	4	4	9	0	2	0	1	0	1	2	1	1	0	0	0	0	0
1270	1	Yemen	2014	1	4	3	7	0	1	0	1	0	1	1	1	0	0	0	0	0	0
1271	1	Yemen	2014	1	4	8	5	1	2	0	0	0	0	1	0	0	0	0	0	0	0
1272	1	Yemen	2014	1	4	7	3	0	2	1	0	0	0	1	0	0	0	0	0	0	0
1273	1	Yemen	2014	1	4	5	6	0	1	0	0	0	0	1	0	1	0	0	0	0	0
1274	1	Yemen	2014	1	4	2	3	0	2	0	1	0	1	2	1	0	0	0	0	0	0
1275	1	Yemen	2014	1	4	3	9	0	3	1	1	0	1	2	0	0	0	0	0	0	0
1276	1	Yemen	2014	1	5	2	2	0	2	1	1	0	1	999	0	1	0	0	0	0	0
1277	1	Yemen	2014	1	5	7	6	0	1	0	0	0	0	1	0	0	0	0	0	0	0
1278	1	Yemen	2014	1	5	14	2	1	1	0	0	0	0	2	0	0	0	1	0	0	0
1279	1	Yemen	2014	1	5	7	11	1	1	0	0	0	0	1	0	0	0	0	0	0	0
1280	1	Yemen	2014	1	5	14	13	0	3	0	0	0	0	1	999	999	999	999	999	999	0
1281	1	Yemen	2014	1	5	3	12	0	1	0	0	0	0	1	0	1	0	0	0	0	0
1282	1	Yemen	2014	1	5	5	3	1	2	0	0	0	0	1	1	1	0	0	0	0	0
1283	1	Yemen	2014	1	5	4	5	0	2	0	0	0	0	1	0	1	0	0	0	0	0
1284	1	Yemen	2014	1	5	7	10	1	1	0	1	0	1	2	0	0	0	0	0	1	0
1285	1	Yemen	2014	1	5	2	2	1	3	0	1	0	1	1	0	0	0	1	0	0	0
1286	1	Yemen	2014	1	5	6	8	1	4	0	0	0	0	1	0	0	0	0	0	0	1
1287	1	Yemen	2014	2	6	2	3	0	1	0	1	0	1	1	0	1	0	0	0	0	0
1288	1	Yemen	2014	2	6	5	7	1	1	0	0	0	0	1	999	999	999	999	999	999	0
1289	1	Yemen	2014	2	6	7	11	0	2	0	0	0	0	1	1	0	0	0	0	0	0
1290	1	Yemen	2014	2	6	3	3	0	2	1	0	0	0	1	1	0	0	0	0	1	0
1291	1	Yemen	2014	2	6	3	4	0	1	1	1	0	1	2	999	999	999	999	999	999	0
1292	1	Yemen	2014	2	6	5	2	0	3	0	1	0	1	2	0	0	0	0	0	0	0
1293	1	Yemen	2014	2	6	4	7	1	1	0	0	0	0	1	999	999	999	999	999	999	0
1294	1	Yemen	2014	2	6	4	5	1	1	0	1	0	1	3	1	0	0	0	0	0	0
1295	1	Yemen	2014	2	6	3	2	0	2	1	0	0	0	1	0	0	0	0	0	0	0
1296	1	Yemen	2014	2	6	5	10	1	3	1	1	0	0	1	999	999	999	999	999	999	0
1297	1	Yemen	2014	2	6	3	6	0	1	0	0	0	0	1	999	999	999	999	999	999	0
1298	1	Yemen	2014	2	7	4	6	1	1	0	0	0	0	1	999	999	999	999	999	999	0
1299	1	Yemen	2014	2	7	6	16	0	1	0	0	0	0	1	999	999	999	999	999	999	0
1300	1	Yemen	2014	2	7	2	13	0	1	0	0	0	0	1	999	999	999	999	999	999	0
1301	1	Yemen	2014	2	7	2	6	0	2	0	0	0	0	1	999	999	999	999	999	999	0
1302	1	Yemen	2014	2	7	4	4	1	1	0	1	0	1	2	999	999	999	999	999	999	1
1303	1	Yemen	2014	2	7	3	4	1	2	0	0	0	0	1	999	999	999	999	999	999	0
1304	1	Yemen	2014	2	7	8	7	0	2	1	0	0	0	1	999	999	999	999	999	999	0
1305	1	Yemen	2014	2	7	3	4	0	2	0	0	0	0	1	999	999	999	999	999	999	0
1306	1	Yemen	2014	2	7	7	5	0	2	0	0	0	0	1	999	999	999	999	999	999	0
1307	1	Yemen	2014	2	7	3	6	0	1	0	1	0	1	2	999	999	999	999	999	999	0
1308	1	Yemen	2014	2	8	3	2	0	1	0	1	0	1	1	999	999	999	999	999	999	0
1309	1	Yemen	2014	2	8	2	5	1	2	0	1	0	1	2	999	999	999	999	999	999	0
1310	1	Yemen	2014	2	8	3	4	0	1	1	1	0	1	3	999	999	999	999	999	999	0
1311	1	Yemen	2014	2	8	2	8	0	2	0	1	0	1	2	999	999	999	999	999	999	0
1312	1	Yemen	2014	2	8	3	6	0	1	0	0	0	0	1	999	999	999	999	999	999	0
1313	1	Yemen	2014	2	8	3	3	0	1	0	1	0	1	2	999	999	999	999	999	999	0
1314	1	Yemen	2014	2	9	3	8	0	1	0	1	0	1	2	999	999	999	999	999	999	0
1315	1	Yemen	2014	2	9	3	6	1	1	0	1	0	1	999	999	999	999	999	999	999	0
1316	1	Yemen	2014	2	9	2	6	0	1	0	1	0	1	999	999	999	999	999	999	999	0
1317	1	Yemen	2014	2	9	4	6	0	1	0	0	0	0	1	999	999	999	999	999	999	0
1318	1	Yemen	2014	2	9	3	10	1	3	0	0	0	0	1	999	999	999	999	999	999	0
1319	1	Yemen	2014	2	9	4	25	1	1	0	1	0	1	1	999	999	999	999	999	999	0
1320	1	Yemen	2014	2	6	6	6	1	1	0	0	0	0	1	999	999	999	999	999	999	999
1321	1	Egypt	2013	1	2	9	11	0	4	0	0	0	0	1	0	999	999	999	999	999	0
1322	1	Egypt	2013	1	2	12	5	0	2	0	0	0	0	1	0	999	999	999	999	999	0
1323	1	Egypt	2013	1	2	7	5	0	3	0	0	0	0	1	0	999	999	999	999	999	0
1324	1	Egypt	2013	1	2	10	5	1	2	0	0	0	0	1	1	999	999	999	999	999	0
1325	1	Egypt	2013	1	2	8	6	0	1	0	0	0	0	1	1	999	999	999	999	999	0
1326	1	Egypt	2013	1	2	2	12	1	2	0	0	0	0	1	0	999	999	999	999	999	0
1327	1	Egypt	2013	1	2	5	5	1	2	0	0	0	0	1	0	999	999	999	999	999	1
1328	1	Egypt	2013	1	3	5	5	1	2	0	0	0	0	1	0	999	999	999	999	999	0
1329	1	Egypt	2013	1	4	999	999	999	999	999	999	999	999	999	0	999	999	999	999	999	1
1330	1	Egypt	2013	1	4	999	999	999	999	999	999	999	999	999	0	999	999	999	999	999	0
1331	1	Egypt	2013	1	4	999	999	999	999	999	999	999	999	999	0	999	999	999	999	999	0
1332	1	Egypt	2013	1	4	999	999	999	999	999	999	999	999	999	1	999	999	999	999	999	0
1333	1	Egypt	2013	1	4	999	999	999	999	999	999	999	999	999	0	999	999	999	999	999	0
1334	1	Egypt	2013	1	5	999	999	999	999	999	999	999	999	999	0	999	999	999	999	999	0
1335	1	Egypt	2013	1	5	999	999	999	999	999	999	999	999	999	0	999	999	999	999	999	0
1336	1	Egypt	2013	1	5	999	999	999	999	999	999	999	999	999	0	999	999	999	999	999	0
1337	1	Egypt	2013	1	5	999	999	999	999	999	999	999	999	999	0	999	999	999	999	999	0
1338	1	Egypt	2013	1	5	999	999	999	999	999	999	999	999	999	1	999	999	999	999	999	0
1339	1	Egypt	2013	1	5	999	999	999	999	999	999	999	999	999	0	999	999	999	999	999	1
1340	1	Egypt	2013	1	5	999	999	999	999	999	999	999	999	999	0	999	999	999	999	999	0
1341	1	Egypt	2013	2	6	999	999	999	999	999	999	999	999	999	0	999	999	999	999	999	0
1342	1	Egypt	2013	2	6	999	999	999	999	999	999	999	999	999	0	999	999	999	999	999	0
1343	1	Egypt	2013	2	6	999	999	999	999	999	999	999	999	999	0	999	999	999	999	999	0
1344	1	Egypt	2013	2	6	999	999	999	999	999	999	999	999	999	0	999	999	999	999	999	0
1345	1	Egypt	2013	1	5	2	13	0	4	0	0	0	0	1	0	999	999	999	999	999	1
1346	1	Egypt	2013	1	5	6	6	0	3	0	0	0	0	1	0	999	999	999	999	999	0
1347	1	Egypt	2013	1	5	8	11	1	3	1	0	0	0	1	0	999	999	999	999	999	0
1348	1	Egypt	2013	1	5	4	3	1	4	0	0	0	0	999	0	999	999	999	999	999	0
1349	1	Egypt	2013	1	5	5	5	0	2	0	0	0	0	1	0	999	999	999	999	999	0
1350	1	Egypt	2013	2	6	4	3	1	3	0	0	0	0	1	0	999	999	999	999	999	0
1351	1	Egypt	2013	2	6	6	7	1	3	0	0	0	0	1	0	999	999	999	999	999	0
1352	1	Egypt	2013	2	6	2	11	1	3	0	0	0	0	1	0	999	999	999	999	999	0
1353	1	Egypt	2013	2	6	11	5	1	2	0	0	0	0	1	0	999	999	999	999	999	0
1354	1	Egypt	2013	2	6	4	4	0	4	1	0	0	0	1	0	999	999	999	999	999	0
1355	1	Egypt	2013	2	6	30	3	1	2	1	0	0	0	2	0	999	999	999	999	999	0
1356	1	Egypt	2013	2	6	3	8	1	3	0	0	0	0	1	0	999	999	999	999	999	0
1357	1	Egypt	2013	2	7	6	4	1	3	0	0	0	0	1	0	999	999	999	999	999	1
1358	1	Egypt	2013	2	7	8	7	0	2	0	0	0	0	1	0	999	999	999	999	999	1
1359	1	Egypt	2013	2	7	8	5	0	4	0	0	0	0	1	0	999	999	999	999	999	0
1360	1	Egypt	2013	2	7	4	9	0	4	999	0	0	0	1	0	999	999	999	999	999	0
1361	1	Egypt	2013	2	7	4	5	0	3	0	0	0	0	1	0	999	999	999	999	999	0
1362	1	Egypt	2013	2	7	6	10	0	3	0	0	0	0	1	0	999	999	999	999	999	0
1363	1	Egypt	2013	2	7	6	6	0	4	1	0	0	0	999	0	999	999	999	999	999	0
1364	1	Egypt	2013	2	7	5	9	0	3	0	0	0	0	1	0	999	999	999	999	999	0
1365	1	Egypt	2013	2	7	6	4	1	4	0	0	0	0	999	0	999	999	999	999	999	0
1366	1	Egypt	2013	2	7	3	5	1	4	0	0	0	0	1	0	999	999	999	999	999	0
1367	1	Egypt	2013	2	7	8	5	1	2	0	0	0	0	1	0	999	999	999	999	999	1
1368	1	Egypt	2013	2	7	11	6	0	3	0	0	0	0	1	0	999	999	999	999	999	0
1369	1	Egypt	2013	2	7	4	5	0	2	0	0	0	0	1	0	999	999	999	999	999	0
1370	1	Egypt	2013	2	7	3	6	0	3	0	0	0	0	1	0	999	999	999	999	999	0
1371	1	Egypt	2013	2	8	3	4	0	3	0	0	0	0	1	0	999	999	999	999	999	0
1372	1	Egypt	2013	2	8	999	5	0	2	0	0	0	0	1	0	999	999	999	999	999	0
1373	1	Egypt	2013	2	8	4	4	0	2	0	0	0	0	1	0	999	999	999	999	999	0
1374	1	Egypt	2013	2	8	10	5	1	3	0	0	0	0	2	0	999	999	999	999	999	0
1375	1	Egypt	2013	2	9	5	8	1	3	0	0	0	0	1	0	999	999	999	999	999	0
1376	1	Egypt	2013	2	9	3	6	0	3	0	0	0	0	1	0	999	999	999	999	999	0
1377	1	Egypt	2013	2	9	3	17	0	3	0	0	0	0	1	0	999	999	999	999	999	0
1378	1	Egypt	2013	2	8	3	8	0	4	0	0	0	0	1	0	999	999	999	999	999	0
1379	1	Egypt	2013	2	9	10	6	0	3	0	0	0	0	1	0	999	999	999	999	999	0
1380	1	Egypt	2013	2	9	5	13	0	3	0	0	0	0	1	0	999	999	999	999	999	0
1381	1	Egypt	2013	2	9	8	8	1	2	0	0	0	0	1	0	999	999	999	999	999	1
1382	1	Egypt	2013	2	9	8	8	1	3	0	0	0	0	1	0	999	999	999	999	999	0
1383	1	Egypt	2013	2	9	5	6	1	4	0	0	0	0	1	0	999	999	999	999	999	0
1384	1	Egypt	2013	2	9	5	2	0	2	0	0	0	0	1	0	999	999	999	999	999	1
1385	1	Egypt	2013	2	9	4	8	1	2	0	0	0	0	1	1	999	999	999	999	999	0
1386	1	Egypt	2013	2	9	2	5	0	3	0	0	0	0	1	0	999	999	999	999	999	0
1387	1	Egypt	2013	3	10	6	8	0	3	0	0	0	0	1	0	999	999	999	999	999	0
1388	1	Egypt	2013	3	10	2	8	0	3	0	0	0	0	1	0	999	999	999	999	999	0
1389	1	Egypt	2013	3	10	6	4	1	2	0	0	0	0	1	0	999	999	999	999	999	0
1390	1	Egypt	2013	3	10	8	5	1	4	999	0	0	0	2	0	999	999	999	999	999	0
1391	1	Egypt	2013	3	10	3	5	1	3	0	0	0	0	1	0	999	999	999	999	999	1
1392	1	Egypt	2013	3	10	8	4	1	3	0	0	0	0	1	0	999	999	999	999	999	1
1393	1	Egypt	2013	3	10	5	4	0	3	0	0	0	0	999	0	999	999	999	999	999	0
1394	1	Egypt	2013	3	10	6	4	0	3	0	0	0	0	1	0	999	999	999	999	999	0
1395	1	Egypt	2013	3	12	6	21	0	4	0	0	0	0	1	0	999	999	999	999	999	0
1396	1	Egypt	2013	3	10	4	15	0	3	0	0	0	0	1	0	999	999	999	999	999	0
1397	1	Egypt	2013	3	10	9	9	0	3	0	0	0	0	1	0	999	999	999	999	999	0
1398	1	Egypt	2013	3	12	6	5	0	2	0	0	0	0	1	0	999	999	999	999	999	0
1399	1	Egypt	2013	3	12	3	4	1	3	0	0	0	0	1	0	999	999	999	999	999	0
1400	1	Egypt	2013	3	11	3	10	1	3	0	0	0	0	1	0	999	999	999	999	999	0
1401	1	Egypt	2013	3	12	6	3	0	2	0	0	0	0	1	0	999	999	999	999	999	0
1402	1	Egypt	2013	3	12	6	6	1	3	0	0	0	0	2	0	999	999	999	999	999	0
1403	1	Egypt	2013	3	12	5	6	0	3	0	0	0	0	1	0	999	999	999	999	999	1
1404	1	Egypt	2013	3	12	6	11	0	4	0	0	0	0	1	0	999	999	999	999	999	0
1405	1	Egypt	2013	3	12	3	11	0	4	0	0	0	0	1	0	999	999	999	999	999	0
1406	1	Egypt	2013	3	12	3	5	0	4	0	0	0	0	1	0	999	999	999	999	999	0
1407	1	Egypt	2013	3	12	5	2	0	2	0	0	0	0	1	0	999	999	999	999	999	0
1408	1	Egypt	2013	3	12	5	3	1	3	0	0	0	0	1	0	999	999	999	999	999	0
1409	1	Egypt	2013	3	12	6	6	0	3	0	0	0	0	1	0	999	999	999	999	999	0
1410	1	Egypt	2013	3	13	999	999	999	999	999	999	999	999	999	0	999	999	999	999	999	0
1411	1	Egypt	2013	3	13	5	3	1	2	0	0	0	0	1	0	999	999	999	999	999	0
1412	1	Egypt	2013	3	13	3	8	1	3	0	0	0	0	1	0	999	999	999	999	999	1
1413	1	Egypt	2013	3	13	3	6	1	3	0	0	0	0	1	0	999	999	999	999	999	0
1414	1	Egypt	2013	3	13	7	3	0	2	0	0	0	0	1	0	999	999	999	999	999	0
1415	1	Egypt	2013	3	13	4	4	0	2	0	0	0	0	1	0	999	999	999	999	999	0
1416	1	Egypt	2013	3	13	4	6	0	3	0	0	0	0	1	0	999	999	999	999	999	0
1417	1	Egypt	2013	3	13	3	12	1	3	0	0	0	0	1	0	999	999	999	999	999	0
1418	1	Egypt	2013	3	13	4	8	0	3	0	0	0	0	1	0	999	999	999	999	999	0
1419	1	Egypt	2013	3	13	6	6	0	4	0	0	0	0	1	0	999	999	999	999	999	0
1420	1	Egypt	2013	3	13	4	12	0	3	0	0	0	0	1	0	999	999	999	999	999	0
1421	1	Egypt	2013	3	13	4	6	1	3	0	0	0	0	1	0	999	999	999	999	999	0
1422	1	Egypt	2013	3	13	14	4	1	3	0	0	0	0	1	0	999	999	999	999	999	0
1423	1	Egypt	2013	3	14	4	2	1	3	0	0	0	0	1	0	999	999	999	999	999	1
1424	1	Egypt	2013	3	13	5	5	1	4	0	0	0	0	1	0	999	999	999	999	999	0
1425	1	Egypt	2013	3	14	8	2	0	2	0	0	0	0	1	0	999	999	999	999	999	1
1426	1	Egypt	2013	3	13	11	3	1	4	0	0	0	0	1	0	999	999	999	999	999	0
1427	1	Egypt	2013	3	14	4	3	0	4	0	0	0	0	1	0	999	999	999	999	999	0
1428	1	Egypt	2013	3	14	1	3	0	4	0	0	0	0	1	0	999	999	999	999	999	1
1429	1	Egypt	2013	3	12	4	15	0	3	0	0	0	0	1	0	999	999	999	999	999	0
1430	1	Egypt	2013	3	13	5	8	0	3	0	0	0	0	1	0	999	999	999	999	999	0
1431	1	Egypt	2013	3	13	3	10	0	2	0	0	0	0	1	0	999	999	999	999	999	0
1432	1	Egypt	2013	3	14	8	5	0	2	0	0	0	0	1	0	999	999	999	999	999	1
1433	1	Egypt	2013	4	15	999	999	999	999	999	999	999	999	999	0	999	999	999	999	999	1
1434	1	Egypt	2013	3	14	4	5	0	3	0	0	0	0	1	0	999	999	999	999	999	0
1435	1	Egypt	2013	3	14	999	7	1	3	0	0	0	0	1	0	999	999	999	999	999	0
1436	1	Egypt	2013	3	14	4	8	1	3	0	0	0	0	1	0	999	999	999	999	999	0
1437	1	Egypt	2013	3	14	3	9	1	3	0	0	0	0	1	0	999	999	999	999	999	1
1438	1	Egypt	2013	3	14	3	12	0	3	0	0	0	0	1	0	999	999	999	999	999	0
1439	1	Egypt	2013	3	14	5	15	1	4	0	0	0	0	1	0	999	999	999	999	999	1
1440	1	Egypt	2013	3	14	4	5	0	2	0	0	0	0	1	0	999	999	999	999	999	1
1441	1	Egypt	2013	4	15	3	5	0	3	0	0	0	0	1	0	999	999	999	999	999	0
1442	1	Egypt	2013	4	15	9	4	1	1	0	0	0	0	1	0	999	999	999	999	999	0
1443	1	Egypt	2013	4	15	10	4	1	1	0	0	0	0	1	0	999	999	999	999	999	0
1444	1	Egypt	2013	4	15	4	5	1	2	0	0	0	0	1	0	999	999	999	999	999	0
1445	1	Egypt	2013	4	15	2	7	1	3	0	0	0	0	2	0	999	999	999	999	999	1
1446	1	Egypt	2013	4	15	3	6	0	1	0	0	0	0	1	0	999	999	999	999	999	0
1447	1	Egypt	2013	4	15	5	7	0	3	0	0	0	0	1	0	999	999	999	999	999	0
1448	1	Egypt	2013	4	15	4	5	1	2	0	0	0	0	1	0	999	999	999	999	999	0
1449	1	Egypt	2013	4	15	3	5	1	2	0	0	0	0	1	0	999	999	999	999	999	0
1450	1	Egypt	2013	4	15	3	7	0	3	0	0	0	0	1	0	999	999	999	999	999	1
1451	1	Egypt	2013	4	16	3	4	0	3	0	0	0	0	1	0	999	999	999	999	999	1
1452	1	Egypt	2013	4	16	6	8	0	3	0	0	0	0	1	0	999	999	999	999	999	0
1453	1	Egypt	2013	4	16	3	6	0	2	0	0	0	0	1	0	999	999	999	999	999	0
1454	1	Egypt	2013	4	16	11	2	1	3	0	0	0	0	1	0	999	999	999	999	999	1
1455	1	Egypt	2013	4	16	3	4	0	2	0	0	0	0	1	0	999	999	999	999	999	0
1456	1	Egypt	2013	4	15	8	5	1	2	999	0	0	0	1	0	999	999	999	999	999	0
1457	1	Egypt	2013	4	16	10	999	1	3	0	999	999	999	999	0	999	999	999	999	999	0
1458	1	Egypt	2013	4	16	11	4	0	3	0	0	0	0	1	0	999	999	999	999	999	1
1459	1	Egypt	2013	4	16	8	4	1	3	0	0	0	0	1	0	999	999	999	999	999	0
1460	1	Egypt	2013	4	16	10	8	1	2	0	0	0	0	1	0	999	999	999	999	999	0
1461	1	Egypt	2013	4	16	7	2	0	3	0	0	0	0	1	0	999	999	999	999	999	0
1462	1	Egypt	2013	4	16	9	5	0	3	0	0	0	0	1	0	999	999	999	999	999	0
1463	1	Egypt	2013	4	16	2	2	1	3	0	0	0	0	1	0	999	999	999	999	999	0
1464	1	Egypt	2013	4	16	4	3	1	3	0	0	0	0	1	0	999	999	999	999	999	0
1465	1	Egypt	2013	4	16	5	5	1	4	0	0	0	0	1	0	999	999	999	999	999	1
1466	1	Egypt	2013	4	16	5	5	1	3	0	0	0	0	1	0	999	999	999	999	999	0
1467	1	Egypt	2013	4	16	6	6	1	4	0	0	0	0	1	0	999	999	999	999	999	0
1468	1	Egypt	2013	4	17	8	3	1	3	0	0	0	0	1	0	999	999	999	999	999	0
1469	1	Egypt	2013	4	17	6	3	1	2	0	0	0	0	1	0	999	999	999	999	999	1
1470	1	Egypt	2013	4	17	6	7	0	2	0	0	0	0	1	0	999	999	999	999	999	1
1471	1	Egypt	2013	4	18	8	6	0	3	0	0	0	0	1	0	999	999	999	999	999	0
1472	1	Egypt	2013	4	18	11	2	1	3	999	0	0	0	1	0	999	999	999	999	999	0
1473	1	Egypt	2013	4	18	5	7	0	2	0	0	0	0	1	0	999	999	999	999	999	1
1474	1	Egypt	2013	4	18	6	9	1	2	0	0	0	0	1	0	999	999	999	999	999	0
1475	1	Egypt	2013	4	18	8	6	1	4	0	0	0	0	1	0	999	999	999	999	999	0
1476	1	Egypt	2013	4	18	8	4	0	1	0	0	0	0	1	0	999	999	999	999	999	1
1477	1	Egypt	2013	4	18	4	14	1	3	0	0	0	0	1	0	999	999	999	999	999	0
1478	1	Egypt	2013	4	18	8	15	1	2	0	0	0	0	1	0	999	999	999	999	999	0
1479	1	Egypt	2013	4	18	9	7	1	4	0	0	0	0	1	0	999	999	999	999	999	1
1480	1	Egypt	2013	4	18	9	4	1	3	0	0	0	0	1	0	999	999	999	999	999	0
1481	1	Egypt	2013	4	18	999	4	0	1	0	0	0	0	1	0	999	999	999	999	999	0
1482	1	Egypt	2013	4	18	3	5	1	3	0	0	0	0	1	0	999	999	999	999	999	0
1483	1	Egypt	2013	4	18	3	5	1	4	0	0	0	0	1	0	999	999	999	999	999	1
1484	1	Egypt	2013	4	18	4	4	1	1	0	0	0	0	1	0	999	999	999	999	999	0
1485	1	Egypt	2013	4	18	6	4	1	3	0	0	0	0	1	0	999	999	999	999	999	0
1486	1	Egypt	2013	5	19	9	4	1	3	0	0	0	0	1	0	999	999	999	999	999	1
1487	1	Egypt	2013	5	19	11	8	0	3	0	0	0	0	1	0	999	999	999	999	999	0
1488	1	Egypt	2013	5	19	11	4	0	4	0	0	0	0	1	0	999	999	999	999	999	1
1489	1	Egypt	2013	5	19	2	10	0	3	0	0	0	0	1	0	999	999	999	999	999	0
1490	1	Egypt	2013	5	19	2	4	1	2	0	0	0	0	999	0	999	999	999	999	999	0
1491	1	Egypt	2013	5	19	4	4	0	3	999	0	0	0	1	0	999	999	999	999	999	0
1492	1	Egypt	2013	5	19	4	4	1	3	0	0	0	0	1	0	999	999	999	999	999	1
1493	1	Egypt	2013	5	19	5	3	0	3	0	0	0	0	1	0	999	999	999	999	999	0
1494	1	Egypt	2013	5	19	4	4	0	3	1	0	0	0	1	0	999	999	999	999	999	1
1495	1	Egypt	2013	5	19	4	5	0	3	0	0	0	0	1	0	999	999	999	999	999	0
1496	1	Egypt	2013	5	19	6	7	1	4	0	0	0	0	1	0	999	999	999	999	999	1
1497	1	Egypt	2013	5	19	6	6	1	4	0	0	0	0	1	0	999	999	999	999	999	0
1498	1	Egypt	2013	5	19	8	2	1	4	0	0	0	0	1	0	999	999	999	999	999	0
1499	1	Egypt	2013	5	19	8	4	0	3	0	0	0	0	1	0	999	999	999	999	999	0
1500	1	Egypt	2013	5	19	3	5	0	3	0	0	0	0	1	0	999	999	999	999	999	1
1501	1	Egypt	2013	5	19	4	6	0	3	0	0	0	0	1	0	999	999	999	999	999	0
1502	1	Egypt	2013	5	20	3	5	0	3	0	0	0	0	1	0	999	999	999	999	999	0
1503	1	Egypt	2013	5	20	8	4	0	3	0	0	0	0	1	0	999	999	999	999	999	0
1504	1	Egypt	2013	5	20	8	6	1	3	0	0	0	0	1	0	999	999	999	999	999	0
1505	1	Egypt	2013	5	20	8	4	0	1	0	0	0	0	1	0	999	999	999	999	999	0
1506	1	Egypt	2013	5	20	4	3	0	4	0	0	0	0	1	0	999	999	999	999	999	0
1507	1	Egypt	2013	5	20	11	7	0	3	0	0	0	0	1	0	999	999	999	999	999	0
1508	1	Egypt	2013	5	20	8	5	1	3	0	0	0	0	1	0	999	999	999	999	999	1
1509	1	Egypt	2013	5	20	7	5	1	4	0	0	0	0	1	0	999	999	999	999	999	0
1510	1	Egypt	2013	5	20	7	6	1	3	0	0	0	0	1	0	999	999	999	999	999	1
1511	1	Egypt	2013	5	20	8	2	1	3	0	0	0	0	2	0	999	999	999	999	999	0
1512	1	Egypt	2013	5	20	5	3	0	1	0	0	0	0	1	0	999	999	999	999	999	0
1513	1	Egypt	2013	5	21	2	7	0	2	0	0	0	0	1	999	999	999	999	999	999	999
1514	1	Egypt	2013	5	21	8	8	1	3	0	0	0	0	1	0	999	999	999	999	999	0
1515	1	Egypt	2013	5	21	3	7	0	3	0	0	0	0	1	0	999	999	999	999	999	0
1516	1	Egypt	2013	5	21	5	2	1	4	0	0	0	0	1	0	999	999	999	999	999	0
1517	1	Egypt	2013	5	21	6	4	0	3	0	0	0	0	1	0	999	999	999	999	999	0
1518	1	Egypt	2013	5	20	3	15	1	4	0	0	0	0	1	0	999	999	999	999	999	1
1519	1	Egypt	2013	5	21	17	3	1	3	0	0	0	0	1	0	999	999	999	999	999	1
1520	1	Egypt	2013	5	21	8	3	0	3	0	0	0	0	1	0	999	999	999	999	999	0
1521	1	Egypt	2013	5	21	6	3	0	3	0	0	0	0	1	0	999	999	999	999	999	0
1522	1	Egypt	2013	5	21	8	7	0	4	0	0	0	0	1	0	999	999	999	999	999	0
1523	1	Egypt	2013	5	21	5	6	0	4	0	0	0	0	1	0	999	999	999	999	999	0
1524	1	Egypt	2013	5	22	999	999	999	999	999	999	999	999	999	0	999	999	999	999	999	0
1525	1	Egypt	2013	5	21	3	5	0	3	0	0	0	0	1	0	999	999	999	999	999	0
1526	1	Egypt	2013	5	21	5	4	1	3	0	0	0	0	1	0	999	999	999	999	999	0
1527	1	Egypt	2013	5	21	2	4	1	3	0	0	0	0	1	0	999	999	999	999	999	0
1528	1	Egypt	2013	5	21	4	6	0	4	0	0	0	0	1	0	999	999	999	999	999	0
1529	1	Egypt	2013	5	21	8	8	0	4	0	0	0	0	1	0	999	999	999	999	999	0
1530	1	Egypt	2013	5	21	9	5	1	2	0	0	0	0	1	0	999	999	999	999	999	0
1531	1	Egypt	2013	5	21	3	5	0	3	0	0	0	0	1	0	999	999	999	999	999	0
1532	1	Egypt	2013	5	21	5	4	0	3	0	0	0	0	1	0	999	999	999	999	999	0
1533	1	Egypt	2013	5	21	3	5	0	2	0	0	0	0	1	0	999	999	999	999	999	0
1534	1	Egypt	2013	5	22	10	5	1	3	0	0	0	0	1	0	999	999	999	999	999	1
1535	1	Egypt	2013	5	22	6	4	1	2	0	0	0	0	1	0	999	999	999	999	999	0
1536	1	Egypt	2013	5	22	6	4	1	1	0	0	0	0	1	0	999	999	999	999	999	0
1537	1	Egypt	2013	5	22	3	4	0	1	0	0	0	0	1	0	999	999	999	999	999	1
1538	1	Egypt	2013	5	22	3	3	1	1	0	0	0	0	1	0	999	999	999	999	999	0
1539	1	Egypt	2013	6	26	26	5	0	1	0	0	0	0	1	0	999	999	999	999	999	0
1540	1	Egypt	2013	6	23	7	8	1	4	0	0	0	0	1	999	999	999	999	999	999	0
1541	1	Egypt	2013	5	22	9	11	1	4	0	0	0	0	1	999	999	999	999	999	999	0
1542	1	Egypt	2013	6	23	6	4	0	4	0	0	0	0	1	999	999	999	999	999	999	0
1543	1	Egypt	2013	6	23	4	5	0	4	0	0	0	0	1	999	999	999	999	999	999	0
1544	1	Egypt	2013	6	23	9	5	1	2	0	0	0	0	1	0	999	999	999	999	999	0
1545	1	Egypt	2013	6	23	2	7	0	3	0	0	0	0	1	999	999	999	999	999	999	0
1546	1	Egypt	2013	6	23	6	9	0	4	0	0	0	0	2	999	999	999	999	999	999	0
1547	1	Egypt	2013	6	23	999	7	0	1	0	0	0	0	1	0	999	999	999	999	999	0
1548	1	Egypt	2013	6	23	8	7	0	3	0	0	0	0	1	0	999	999	999	999	999	0
1549	1	Egypt	2013	6	24	3	5	0	3	0	0	0	0	1	0	999	999	999	999	999	0
1550	1	Egypt	2013	6	23	4	6	0	4	0	0	0	0	1	0	999	999	999	999	999	0
1551	1	Egypt	2013	6	24	15	8	1	3	0	0	0	0	1	0	999	999	999	999	999	0
1552	1	Egypt	2013	6	23	6	6	0	3	0	0	0	0	1	0	999	999	999	999	999	0
1553	1	Egypt	2013	6	23	6	5	1	3	0	0	0	0	1	0	999	999	999	999	999	0
1554	1	Egypt	2013	6	24	6	3	1	4	0	0	0	0	1	0	999	999	999	999	999	0
1555	1	Egypt	2013	6	24	8	3	1	3	0	0	0	0	1	0	999	999	999	999	999	0
1556	1	Egypt	2013	6	24	3	4	0	3	999	0	0	0	1	0	999	999	999	999	999	0
1557	1	Egypt	2013	6	24	8	4	0	4	0	0	0	0	1	0	999	999	999	999	999	0
1558	1	Egypt	2013	6	24	3	6	0	3	0	0	0	0	999	0	999	999	999	999	999	1
1559	1	Egypt	2013	6	24	3	14	0	3	0	0	0	0	1	0	999	999	999	999	999	0
1560	1	Egypt	2013	6	24	10	6	0	4	0	0	0	0	1	0	999	999	999	999	999	0
1561	1	Egypt	2013	6	25	6	7	0	3	0	0	0	0	1	0	999	999	999	999	999	0
1562	1	Egypt	2013	6	25	4	5	0	2	0	0	0	0	1	0	999	999	999	999	999	0
1563	1	Egypt	2013	6	25	5	7	1	3	0	0	0	0	1	0	999	999	999	999	999	0
1564	1	Egypt	2013	6	25	3	4	1	3	0	0	0	0	1	0	999	999	999	999	999	0
1565	1	Egypt	2013	6	25	5	6	1	3	0	0	0	0	1	0	999	999	999	999	999	0
1566	1	Egypt	2013	6	25	8	4	1	3	0	0	0	0	1	0	999	999	999	999	999	0
1567	1	Egypt	2013	6	25	4	3	0	2	0	0	0	0	1	0	999	999	999	999	999	0
1568	1	Egypt	2013	6	25	4	5	1	3	0	0	0	0	1	0	999	999	999	999	999	0
1569	1	Egypt	2013	6	25	4	3	1	4	0	0	0	0	2	0	999	999	999	999	999	0
1570	1	Egypt	2013	6	25	4	2	0	1	0	0	0	0	1	0	999	999	999	999	999	1
1571	1	Egypt	2013	6	26	3	4	1	4	0	0	0	0	1	0	999	999	999	999	999	0
1572	1	Egypt	2013	6	26	4	2	0	3	0	0	0	0	1	0	999	999	999	999	999	0
1573	1	Egypt	2013	6	25	1	4	1	1	0	0	0	0	1	0	999	999	999	999	999	0
1574	1	Egypt	2013	6	26	1	4	1	3	0	0	0	0	1	0	999	999	999	999	999	1
1575	1	Egypt	2013	6	26	6	8	0	2	0	0	0	0	1	0	999	999	999	999	999	0
1576	1	Egypt	2013	6	26	999	4	0	2	0	0	0	0	1	0	999	999	999	999	999	0
1577	1	Egypt	2013	6	26	4	6	0	2	0	0	0	0	1	0	999	999	999	999	999	0
1578	1	Egypt	2013	6	26	1	5	1	3	0	0	0	0	1	0	999	999	999	999	999	1
1579	1	Egypt	2013	6	27	999	4	0	3	0	0	0	0	1	0	999	999	999	999	999	0
1580	1	Egypt	2013	6	27	1	5	0	2	0	0	0	0	1	0	999	999	999	999	999	0
1581	1	Egypt	2013	6	27	4	2	0	3	0	0	0	0	1	0	999	999	999	999	999	0
1582	1	Egypt	2013	6	27	7	12	0	3	0	0	0	0	1	0	999	999	999	999	999	0
1583	1	Egypt	2013	6	27	3	10	0	3	0	0	0	0	1	0	999	999	999	999	999	0
1584	1	Egypt	2013	6	27	3	4	1	2	0	0	0	0	1	0	999	999	999	999	999	0
1585	1	Egypt	2013	6	27	5	5	0	2	0	0	0	0	1	0	999	999	999	999	999	0
1586	1	Egypt	2013	6	23	1	35	0	2	0	0	0	0	1	0	999	999	999	999	999	0
1587	1	Egypt	2013	6	27	4	3	0	2	0	0	0	0	1	0	999	999	999	999	999	0
1588	1	Egypt	2013	6	23	4	34	0	3	0	0	0	0	1	0	999	999	999	999	999	0
1589	1	Egypt	2013	7	28	999	5	1	4	0	0	0	0	1	0	999	999	999	999	999	0
1590	1	Egypt	2013	7	28	1	4	1	3	0	0	0	0	1	0	999	999	999	999	999	0
1591	1	Egypt	2013	7	28	4	5	1	3	0	0	0	0	1	0	999	999	999	999	999	0
1592	1	Egypt	2013	7	28	999	4	1	3	0	0	0	0	1	0	999	999	999	999	999	0
1593	1	Egypt	2013	7	28	2	5	0	3	0	0	0	0	1	0	999	999	999	999	999	0
1594	1	Egypt	2013	7	29	11	3	1	3	0	0	0	0	1	0	999	999	999	999	999	0
1595	1	Egypt	2013	7	29	3	5	0	2	0	0	0	0	1	0	999	999	999	999	999	0
1596	1	Egypt	2013	7	29	5	3	1	3	0	0	0	0	1	0	999	999	999	999	999	0
1597	1	Egypt	2013	7	28	7	19	1	3	0	0	0	0	1	0	999	999	999	999	999	0
1598	1	Egypt	2013	7	29	4	2	0	1	0	0	0	0	1	0	999	999	999	999	999	0
1599	1	Egypt	2013	7	29	6	3	0	2	0	0	0	0	1	0	999	999	999	999	999	0
1600	1	Egypt	2013	7	29	3	2	0	1	0	0	0	0	1	0	999	999	999	999	999	0
1601	1	Egypt	2013	7	29	8	5	1	2	0	0	0	0	1	0	999	999	999	999	999	0
1602	1	Egypt	2013	7	29	11	6	1	4	0	0	0	0	1	0	999	999	999	999	999	0
1603	1	Egypt	2013	7	30	6	3	1	2	999	0	0	0	1	0	999	999	999	999	999	0
1604	1	Egypt	2013	7	29	3	7	1	3	999	0	0	0	1	0	999	999	999	999	999	0
1605	1	Egypt	2013	7	29	4	4	1	3	0	0	0	0	1	0	999	999	999	999	999	0
1606	1	Egypt	2013	7	30	4	6	1	3	0	0	0	0	1	0	999	999	999	999	999	0
1607	1	Egypt	2013	7	30	9	4	1	4	0	0	0	0	1	0	999	999	999	999	999	0
1608	1	Egypt	2013	7	30	11	4	1	3	0	0	0	0	1	0	999	999	999	999	999	0
1609	1	Egypt	2013	7	29	8	22	0	2	0	0	0	0	1	0	999	999	999	999	999	0
1610	1	Egypt	2013	7	31	8	8	1	3	0	0	0	0	1	0	999	999	999	999	999	0
1611	1	Egypt	2013	7	31	8	8	1	3	0	0	0	0	1	0	999	999	999	999	999	0
1612	1	Egypt	2013	7	31	3	3	1	3	0	0	0	0	1	0	999	999	999	999	999	0
1613	1	Egypt	2013	7	31	3	3	0	4	0	0	0	0	1	0	999	999	999	999	999	0
1614	1	Egypt	2013	7	31	5	8	0	3	0	0	0	0	1	0	999	999	999	999	999	0
1615	1	Egypt	2013	7	31	5	5	0	4	0	0	0	0	1	0	999	999	999	999	999	0
1616	1	Egypt	2013	7	31	6	4	1	3	0	0	0	0	1	0	999	999	999	999	999	0
1617	1	Egypt	2013	7	31	8	6	1	3	0	0	0	0	1	0	999	999	999	999	999	0
1618	1	Egypt	2013	7	31	9	7	1	1	0	0	0	0	1	0	999	999	999	999	999	0
1619	1	Egypt	2013	7	31	6	5	0	2	0	0	0	0	1	0	999	999	999	999	999	0
1620	1	Egypt	2013	7	31	10	5	1	2	0	0	0	0	1	0	999	999	999	999	999	0
1621	1	Egypt	2013	8	32	5	3	1	3	0	0	0	0	1	0	999	999	999	999	999	0
1622	1	Egypt	2013	8	32	6	6	0	2	0	0	0	0	1	0	999	999	999	999	999	0
1623	1	Egypt	2013	8	32	2	3	0	2	0	0	0	0	1	0	999	999	999	999	999	0
1624	1	Egypt	2013	8	33	7	4	0	2	0	0	0	0	1	0	999	999	999	999	999	0
1625	1	Egypt	2013	8	33	8	5	1	3	0	0	0	0	1	0	999	999	999	999	999	0
1626	1	Egypt	2013	8	32	3	5	1	4	0	0	0	0	1	0	999	999	999	999	999	0
1627	1	Egypt	2013	8	33	3	3	1	3	0	0	0	0	1	0	999	999	999	999	999	0
1628	1	Egypt	2013	8	33	6	3	1	4	0	0	0	0	1	0	999	999	999	999	999	0
1629	1	Egypt	2013	8	34	4	4	1	3	0	0	0	0	1	0	999	999	999	999	999	0
1630	1	Egypt	2013	8	33	8	10	1	3	0	0	0	0	1	0	999	999	999	999	999	0
1631	1	Egypt	2013	8	33	5	7	0	1	0	0	0	0	1	0	999	999	999	999	999	0
1632	1	Egypt	2013	8	33	6	6	1	3	0	0	0	0	1	0	999	999	999	999	999	0
1633	1	Egypt	2013	8	33	8	8	0	3	0	0	0	0	2	0	999	999	999	999	999	0
1634	1	Egypt	2013	8	34	9	3	0	2	0	0	0	0	1	0	999	999	999	999	999	0
1635	1	Egypt	2013	8	34	5	10	1	4	0	0	0	0	1	0	999	999	999	999	999	0
1636	1	Egypt	2013	8	34	5	5	1	3	0	0	0	0	1	0	999	999	999	999	999	0
1637	1	Egypt	2013	8	34	9	5	0	3	0	0	0	0	1	0	999	999	999	999	999	0
1638	1	Egypt	2013	8	34	3	9	1	3	0	0	0	0	1	0	999	999	999	999	999	0
1639	1	Egypt	2013	8	34	3	4	1	4	0	0	0	0	1	0	999	999	999	999	999	0
1640	1	Egypt	2013	8	34	8	4	0	1	0	0	0	0	1	0	999	999	999	999	999	0
1641	1	Egypt	2013	8	34	5	5	1	2	0	0	0	0	1	0	999	999	999	999	999	0
1642	1	Egypt	2013	8	34	999	5	1	1	0	0	0	0	1	0	999	999	999	999	999	0
1643	1	Egypt	2013	8	35	6	6	1	2	0	0	0	0	999	0	999	999	999	999	999	0
1644	1	Egypt	2013	8	35	8	7	0	3	0	0	0	0	1	0	999	999	999	999	999	0
1645	1	Egypt	2013	8	34	3	5	1	3	0	0	0	0	1	0	999	999	999	999	999	0
1646	1	Egypt	2013	8	34	7	5	1	3	0	0	0	0	1	0	999	999	999	999	999	0
1647	1	Egypt	2013	8	35	6	5	1	3	0	0	0	0	999	0	999	999	999	999	999	0
1648	1	Egypt	2013	8	35	3	5	1	3	0	0	0	0	1	0	999	999	999	999	999	0
1649	1	Egypt	2013	8	35	5	4	1	3	0	0	0	0	1	0	999	999	999	999	999	0
1650	1	Egypt	2013	9	36	6	3	1	1	0	0	0	0	1	0	999	999	999	999	999	0
1651	1	Egypt	2013	8	35	5	4	0	2	0	0	0	0	1	0	999	999	999	999	999	0
1652	1	Egypt	2013	8	35	5	4	1	2	0	0	0	0	1	0	999	999	999	999	999	0
1653	1	Egypt	2013	9	36	4	4	1	3	0	0	0	0	1	0	999	999	999	999	999	0
1654	1	Egypt	2013	9	36	22	4	0	3	0	0	0	0	1	0	999	999	999	999	999	0
1655	1	Egypt	2013	9	36	2	3	0	4	999	0	0	0	1	0	999	999	999	999	999	0
1656	1	Egypt	2013	9	36	3	5	0	4	0	0	0	0	1	0	999	999	999	999	999	0
1657	1	Egypt	2013	9	36	4	4	0	4	0	0	0	0	1	0	999	999	999	999	999	0
1658	1	Egypt	2013	9	36	999	6	0	2	0	0	0	0	1	0	999	999	999	999	999	0
1659	1	Egypt	2013	9	37	2	3	0	3	0	0	0	0	1	0	999	999	999	999	999	0
1660	1	Egypt	2013	9	37	8	12	0	2	0	0	0	0	1	0	999	999	999	999	999	0
1661	1	Egypt	2013	9	36	10	7	1	3	0	0	0	0	1	0	999	999	999	999	999	0
1662	1	Egypt	2013	9	37	5	4	0	3	0	0	0	0	1	0	999	999	999	999	999	0
1663	1	Egypt	2013	9	36	18	10	1	4	0	0	0	0	1	0	999	999	999	999	999	0
1664	1	Egypt	2013	9	37	4	4	1	2	999	0	0	0	1	0	999	999	999	999	999	0
1665	1	Egypt	2013	9	37	3	4	0	2	0	0	0	0	1	0	999	999	999	999	999	0
1666	1	Egypt	2013	9	37	6	4	1	3	0	0	0	0	1	0	999	999	999	999	999	0
1667	1	Egypt	2013	9	37	6	7	1	3	0	0	0	0	1	0	999	999	999	999	999	0
1668	1	Egypt	2013	9	38	1	6	0	2	0	0	0	0	1	0	999	999	999	999	999	0
1669	1	Egypt	2013	9	38	6	6	1	3	0	0	0	0	1	0	999	999	999	999	999	0
1670	1	Egypt	2013	9	38	3	4	0	2	0	0	0	0	1	0	999	999	999	999	999	0
1671	1	Egypt	2013	9	38	8	8	1	3	0	0	0	0	1	0	999	999	999	999	999	0
1672	1	Egypt	2013	9	38	3	4	0	2	999	0	0	0	1	0	999	999	999	999	999	0
1673	1	Egypt	2013	9	38	1	4	1	3	0	0	0	0	1	0	999	999	999	999	999	0
1674	1	Egypt	2013	9	37	5	7	0	3	0	0	0	0	1	0	999	999	999	999	999	0
1675	1	Egypt	2013	9	38	6	7	0	2	0	0	0	0	1	0	999	999	999	999	999	0
1676	1	Egypt	2013	9	39	999	999	999	999	999	999	999	999	999	0	999	999	999	999	999	0
1677	1	Egypt	2013	9	39	5	6	0	3	0	0	0	0	1	0	999	999	999	999	999	0
1678	1	Egypt	2013	9	39	4	6	0	3	0	0	0	0	1	0	999	999	999	999	999	0
1679	1	Egypt	2013	9	39	7	7	0	3	0	0	0	0	1	0	999	999	999	999	999	0
1680	1	Egypt	2013	9	39	5	6	1	3	0	0	0	0	1	0	999	999	999	999	999	0
1681	1	Egypt	2013	9	39	1	3	1	3	0	0	0	0	1	0	999	999	999	999	999	0
1682	1	Egypt	2013	9	39	4	4	1	2	0	0	0	0	1	0	999	999	999	999	999	0
1683	1	Egypt	2013	9	39	7	4	1	3	0	0	0	0	1	0	999	999	999	999	999	0
1684	1	Egypt	2013	9	39	6	6	1	2	0	0	0	0	1	0	999	999	999	999	999	0
1685	1	Egypt	2013	9	39	5	4	0	2	0	0	0	0	1	0	999	999	999	999	999	0
1686	1	Egypt	2013	9	40	999	999	999	999	999	999	999	999	999	0	999	999	999	999	999	0
1687	1	Egypt	2013	9	40	7	6	1	3	0	0	0	0	1	0	999	999	999	999	999	0
1688	1	Egypt	2013	9	40	4	2	1	2	0	0	0	0	1	0	999	999	999	999	999	0
1689	1	Egypt	2013	9	40	8	3	1	3	0	999	999	999	2	0	999	999	999	999	999	0
1690	1	Egypt	2013	9	40	3	5	1	3	1	0	0	0	1	0	999	999	999	999	999	0
1691	1	Egypt	2013	9	40	999	7	0	4	1	999	999	999	1	0	999	999	999	999	999	0
1692	1	Egypt	2013	9	40	11	5	1	3	0	0	0	0	1	0	999	999	999	999	999	0
1693	1	Egypt	2013	9	40	3	8	1	2	0	0	0	0	1	0	999	999	999	999	999	0
1694	1	Egypt	2013	9	40	4	5	1	3	0	0	0	0	1	0	999	999	999	999	999	0
1695	1	Egypt	2013	9	40	5	4	1	2	0	0	0	0	1	0	999	999	999	999	999	0
1696	1	Egypt	2013	9	40	16	8	0	2	0	0	0	0	1	0	999	999	999	999	999	0
1697	1	Egypt	2013	9	40	16	5	1	3	0	0	0	0	1	0	999	999	999	999	999	0
1698	1	Egypt	2013	9	40	8	4	1	2	0	0	0	0	1	0	999	999	999	999	999	0
1699	1	Egypt	2013	9	40	6	6	0	2	0	0	0	0	1	0	999	999	999	999	999	0
1700	1	Egypt	2013	9	40	5	4	0	2	0	0	0	0	1	0	999	999	999	999	999	0
1701	1	Egypt	2013	10	41	11	4	0	2	0	0	0	0	1	0	999	999	999	999	999	0
1702	1	Egypt	2013	10	41	8	4	1	4	1	0	0	0	1	0	999	999	999	999	999	0
1703	1	Egypt	2013	10	41	6	5	1	2	0	0	0	0	1	0	999	999	999	999	999	0
1704	1	Egypt	2013	10	41	5	3	0	2	1	0	0	0	1	0	999	999	999	999	999	0
1705	1	Egypt	2013	10	41	6	3	0	2	0	0	0	0	1	0	999	999	999	999	999	0
1706	1	Egypt	2013	10	41	6	4	0	3	0	0	0	0	999	0	999	999	999	999	999	0
1707	1	Egypt	2013	10	43	3	6	1	3	0	0	0	0	1	0	999	999	999	999	999	0
1708	1	Egypt	2013	10	43	6	4	1	3	0	0	0	0	1	0	999	999	999	999	999	0
1709	1	Egypt	2013	10	43	3	4	0	3	0	0	0	0	1	0	999	999	999	999	999	0
1710	1	Egypt	2013	10	43	5	4	1	3	0	0	0	0	1	0	999	999	999	999	999	0
1711	1	Egypt	2013	10	43	2	5	0	2	0	0	0	0	1	0	999	999	999	999	999	0
1712	1	Egypt	2013	10	43	4	4	0	3	0	0	0	0	1	0	999	999	999	999	999	0
1713	1	Egypt	2013	10	43	8	6	1	2	0	0	0	0	1	0	999	999	999	999	999	0
1714	1	Egypt	2013	10	43	3	5	0	2	0	0	0	0	2	0	999	999	999	999	999	0
1715	1	Egypt	2013	10	43	6	4	1	4	1	0	0	0	1	0	999	999	999	999	999	0
1716	1	Egypt	2013	10	43	4	5	0	2	0	0	0	0	1	0	999	999	999	999	999	0
1717	1	Egypt	2013	10	43	8	5	1	4	1	0	0	0	1	0	999	999	999	999	999	0
1718	1	Egypt	2013	10	43	11	5	0	2	0	0	0	0	1	0	999	999	999	999	999	0
1719	1	Egypt	2013	10	43	11	5	0	3	0	0	0	0	1	0	999	999	999	999	999	0
1720	1	Egypt	2013	10	44	3	4	1	4	1	0	0	0	1	0	999	999	999	999	999	0
1721	1	Egypt	2013	10	44	7	3	1	3	0	0	0	0	1	0	999	999	999	999	999	0
1722	1	Egypt	2013	10	44	8	5	1	3	1	0	0	0	1	0	999	999	999	999	999	0
1723	1	Egypt	2013	10	44	7	8	1	3	0	0	0	0	1	0	999	999	999	999	999	0
1724	1	Egypt	2013	10	44	12	4	1	3	0	0	0	0	1	0	999	999	999	999	999	0
1725	1	Egypt	2013	10	44	4	5	1	3	0	0	0	0	1	0	999	999	999	999	999	0
1726	1	Egypt	2013	11	45	8	5	1	2	0	0	0	0	1	0	999	999	999	999	999	0
1727	1	Egypt	2013	11	45	4	5	1	3	0	0	0	0	1	0	999	999	999	999	999	0
1728	1	Egypt	2013	11	46	999	999	999	999	999	999	999	999	999	0	999	999	999	999	999	0
1729	1	Egypt	2013	11	46	999	999	999	999	999	999	999	999	999	0	999	999	999	999	999	0
1730	1	Egypt	2013	11	45	3	999	1	3	0	0	0	0	1	0	999	999	999	999	999	0
1731	1	Egypt	2013	11	45	10	11	1	4	0	0	0	0	1	0	999	999	999	999	999	0
1732	1	Egypt	2013	11	46	5	3	1	3	0	0	0	0	1	0	999	999	999	999	999	0
1733	1	Egypt	2013	11	46	999	3	0	2	0	0	0	0	1	0	999	999	999	999	999	0
1734	1	Egypt	2013	11	45	9	5	0	2	0	0	0	0	1	0	999	999	999	999	999	0
1735	1	Egypt	2013	11	46	4	3	0	2	0	0	0	0	1	0	999	999	999	999	999	0
1736	1	Egypt	2013	11	46	3	5	0	999	0	0	0	0	1	0	999	999	999	999	999	0
1737	1	Egypt	2013	11	46	3	6	0	3	0	0	0	0	1	0	999	999	999	999	999	0
1738	1	Egypt	2013	11	46	4	5	1	2	0	0	0	0	1	0	999	999	999	999	999	0
1739	1	Egypt	2013	11	46	3	10	0	3	0	0	0	0	1	0	999	999	999	999	999	0
1740	1	Egypt	2013	11	46	8	3	0	1	0	0	0	0	1	0	999	999	999	999	999	0
1741	1	Egypt	2013	11	46	3	5	0	2	0	0	0	0	1	0	999	999	999	999	999	0
1742	1	Egypt	2013	11	46	7	5	0	2	0	0	0	0	1	0	999	999	999	999	999	0
1743	1	Egypt	2013	11	46	6	8	1	2	0	0	0	0	1	0	999	999	999	999	999	0
1744	1	Egypt	2013	11	46	999	5	1	2	0	0	0	0	1	0	999	999	999	999	999	0
1745	1	Egypt	2013	11	46	8	6	1	4	0	0	0	0	2	0	999	999	999	999	999	0
1746	1	Egypt	2013	11	47	6	4	1	3	0	0	0	0	1	0	999	999	999	999	999	0
1747	1	Egypt	2013	11	47	3	5	0	1	0	0	0	0	2	0	999	999	999	999	999	0
1748	1	Egypt	2013	11	47	3	6	1	2	0	0	0	0	1	0	999	999	999	999	999	0
1749	1	Egypt	2013	11	47	8	4	0	3	0	0	0	0	999	0	999	999	999	999	999	0
1750	1	Egypt	2013	11	46	7	4	0	3	0	0	0	0	1	0	999	999	999	999	999	0
1751	1	Egypt	2013	11	47	2	13	0	2	0	0	0	0	1	0	999	999	999	999	999	0
1752	1	Egypt	2013	11	47	8	7	1	3	0	0	0	0	1	0	999	999	999	999	999	0
1753	1	Egypt	2013	11	47	2	5	0	3	0	0	0	0	1	0	999	999	999	999	999	0
1754	1	Egypt	2013	11	47	2	3	1	2	0	0	0	0	1	0	999	999	999	999	999	0
1755	1	Egypt	2013	11	46	4	15	0	4	1	0	0	0	1	0	999	999	999	999	999	0
1756	1	Egypt	2013	11	47	4	10	0	3	0	0	0	0	1	0	999	999	999	999	999	0
1757	1	Egypt	2013	11	47	6	8	0	3	0	0	0	0	1	0	999	999	999	999	999	0
1758	1	Egypt	2013	11	47	3	10	0	2	0	0	0	0	1	0	999	999	999	999	999	0
1759	1	Egypt	2013	11	48	5	14	0	3	0	0	0	0	1	0	999	999	999	999	999	0
1760	1	Egypt	2013	11	48	6	8	1	3	0	0	0	0	1	0	999	999	999	999	999	0
1761	1	Egypt	2013	11	48	8	6	0	3	0	0	0	0	1	0	999	999	999	999	999	0
1762	1	Egypt	2013	11	47	3	10	0	3	0	0	0	0	1	0	999	999	999	999	999	0
1763	1	Egypt	2013	11	48	4	35	0	3	0	0	0	0	1	0	999	999	999	999	999	0
1764	1	Egypt	2013	11	48	1	5	0	3	0	0	0	0	1	0	999	999	999	999	999	1
1765	1	Egypt	2013	11	48	4	9	0	4	1	0	0	0	1	0	999	999	999	999	999	0
1766	1	Egypt	2013	11	48	11	34	0	2	0	0	0	0	1	0	999	999	999	999	999	1
1767	1	Egypt	2013	11	48	1	34	1	1	0	0	0	0	999	0	999	999	999	999	999	0
1768	1	Egypt	2013	12	49	2	5	0	2	0	0	0	0	1	1	999	999	999	999	999	0
1769	1	Egypt	2013	12	49	5	13	0	2	0	0	0	0	1	0	999	999	999	999	999	0
1770	1	Egypt	2013	12	49	3	13	1	3	0	0	0	0	1	0	999	999	999	999	999	0
1771	1	Egypt	2013	12	49	12	4	1	3	0	0	0	0	1	0	999	999	999	999	999	0
1772	1	Egypt	2013	12	49	12	3	0	2	0	0	0	0	1	0	999	999	999	999	999	0
1773	1	Egypt	2013	12	49	2	3	0	2	0	0	0	0	1	0	999	999	999	999	999	0
1774	1	Egypt	2013	12	49	4	3	1	3	0	0	0	0	999	0	999	999	999	999	999	0
1775	1	Egypt	2013	12	49	3	3	0	1	0	0	0	0	1	0	999	999	999	999	999	0
1776	1	Egypt	2013	11	48	3	6	1	3	0	0	0	0	1	0	999	999	999	999	999	0
1777	1	Egypt	2013	12	49	7	3	1	3	0	0	0	0	1	0	999	999	999	999	999	1
1778	1	Egypt	2013	12	49	999	6	1	3	0	0	0	0	1	0	999	999	999	999	999	0
1779	1	Egypt	2013	12	50	2	5	1	2	0	0	0	0	1	0	999	999	999	999	999	0
1780	1	Egypt	2013	12	50	2	4	1	3	0	0	0	0	1	0	999	999	999	999	999	0
1781	1	Egypt	2013	12	50	2	4	0	3	0	0	0	0	1	0	999	999	999	999	999	0
1782	1	Egypt	2013	12	50	9	5	1	3	0	0	0	0	1	0	999	999	999	999	999	0
1783	1	Egypt	2013	12	50	3	4	0	3	0	0	0	0	999	0	999	999	999	999	999	0
1784	1	Egypt	2013	12	50	5	4	1	3	0	0	0	0	1	0	999	999	999	999	999	0
1785	1	Egypt	2013	12	50	5	4	1	3	0	0	0	0	1	0	999	999	999	999	999	1
1786	1	Egypt	2013	12	51	2	5	1	3	0	0	0	0	1	0	999	999	999	999	999	0
1787	1	Egypt	2013	12	50	8	5	0	2	0	0	0	0	1	0	999	999	999	999	999	0
1788	1	Egypt	2013	12	51	7	3	0	3	0	0	0	0	1	0	999	999	999	999	999	0
1789	1	Egypt	2013	12	51	4	6	0	3	0	0	0	0	1	0	999	999	999	999	999	0
1790	1	Egypt	2013	12	51	4	5	1	3	0	0	0	0	1	0	999	999	999	999	999	0
1791	1	Egypt	2013	12	51	8	5	1	3	0	0	0	0	1	0	999	999	999	999	999	0
1792	1	Egypt	2013	12	51	6	7	0	3	0	0	0	0	1	0	999	999	999	999	999	0
1793	1	Egypt	2013	12	51	8	3	0	4	0	0	0	0	1	0	999	999	999	999	999	0
1794	1	Egypt	2013	12	51	8	3	0	4	0	0	0	0	1	0	999	999	999	999	999	0
1795	1	Egypt	2013	12	51	2	6	0	4	0	0	0	0	1	0	999	999	999	999	999	0
1796	1	Egypt	2013	12	51	5	4	0	4	0	0	0	0	1	0	999	999	999	999	999	0
1797	1	Egypt	2013	12	52	3	6	0	4	0	0	0	0	1	0	999	999	999	999	999	0
1798	1	Egypt	2013	12	52	3	6	1	4	0	0	0	0	1	0	999	999	999	999	999	0
1799	1	Egypt	2013	12	52	5	4	0	3	0	0	0	0	1	0	999	999	999	999	999	0
1800	1	Egypt	2013	12	52	3	2	1	4	0	0	0	0	1	0	999	999	999	999	999	0
1801	1	Egypt	2013	12	52	2	6	1	3	0	0	0	0	1	0	999	999	999	999	999	1
1802	1	Egypt	2013	12	52	3	5	1	3	0	0	0	0	1	0	999	999	999	999	999	0
1803	1	Egypt	2013	12	52	6	6	0	2	0	0	0	0	1	1	999	999	999	999	999	0
1804	1	Egypt	2013	12	52	2	6	1	4	0	0	0	0	1	1	999	999	999	999	999	0
1805	1	Egypt	2013	12	1	11	3	1	2	0	0	0	0	1	1	999	999	999	999	999	1
1806	1	Egypt	2013	12	1	6	6	0	1	0	0	0	0	1	0	999	999	999	999	999	0
1807	1	Egypt	2013	12	1	2	6	1	2	0	0	0	0	1	0	999	999	999	999	999	1
1808	1	Egypt	2013	12	1	999	5	0	2	0	0	0	0	1	0	999	999	999	999	999	0
1809	1	Egypt	2013	12	1	10	6	1	3	0	0	0	0	1	0	999	999	999	999	999	0
1810	1	Egypt	2013	12	1	2	8	1	3	0	0	0	0	1	0	999	999	999	999	999	0
1811	1	Egypt	2013	12	1	11	6	1	2	0	0	0	0	1	1	999	999	999	999	999	0
1812	1	Egypt	2013	12	1	3	4	0	2	0	0	0	0	1	1	999	999	999	999	999	0
1813	1	Egypt	2013	12	1	2	8	1	2	0	0	0	0	1	1	999	999	999	999	999	1
1814	1	Egypt	2013	12	1	1	5	1	3	0	0	0	0	1	0	999	999	999	999	999	0
1815	1	Egypt	2013	12	1	2	8	0	4	0	0	0	0	1	0	999	999	999	999	999	0
1816	1	Egypt	2013	12	1	2	8	1	3	0	0	0	0	1	0	999	999	999	999	999	0
1817	1	Egypt	2013	1	2	10	14	0	3	0	0	0	0	1	0	999	999	999	999	999	0
1818	1	Egypt	2013	1	2	9	4	0	3	0	0	0	0	999	0	999	999	999	999	999	0
1819	1	Egypt	2013	1	4	999	999	999	999	999	999	999	999	999	0	999	999	999	999	999	0
1820	1	Egypt	2013	1	5	999	999	999	999	999	999	999	999	999	0	999	999	999	999	999	0
1821	1	Egypt	2013	1	5	999	999	999	999	999	999	999	999	999	0	999	999	999	999	999	0
1822	1	Egypt	2013	1	5	999	999	999	999	999	999	999	999	999	0	999	999	999	999	999	0
1823	1	Egypt	2013	1	5	2	12	1	3	0	0	0	0	1	0	999	999	999	999	999	0
1824	1	Egypt	2013	1	5	6	5	0	3	0	0	0	0	1	0	999	999	999	999	999	0
1825	1	Egypt	2013	2	6	7	4	0	3	1	0	0	0	1	0	999	999	999	999	999	0
1826	1	Egypt	2013	2	6	4	7	1	3	0	1	0	1	1	0	999	999	999	999	999	0
1827	1	Egypt	2013	2	6	5	3	1	3	0	999	1	1	1	0	999	999	999	999	999	0
1828	1	Egypt	2013	2	7	8	11	0	4	0	0	0	0	1	0	999	999	999	999	999	0
1829	1	Egypt	2013	2	9	999	999	999	999	999	999	999	999	999	0	999	999	999	999	999	0
1830	1	Egypt	2013	2	7	9	7	0	4	0	0	1	1	2	0	999	999	999	999	999	1
1831	1	Egypt	2013	2	6	4	26	0	3	1	0	1	1	1	0	999	999	999	999	999	0
1832	1	Egypt	2013	2	9	9	7	1	3	0	0	0	0	1	0	999	999	999	999	999	0
1833	1	Egypt	2013	3	10	6	11	0	3	0	0	0	0	1	0	999	999	999	999	999	0
1834	1	Egypt	2013	3	10	7	4	1	4	0	999	999	999	1	0	999	999	999	999	999	0
1835	1	Egypt	2013	3	10	6	13	1	4	0	0	0	0	1	0	999	999	999	999	999	0
1836	1	Egypt	2013	3	11	6	22	1	3	0	0	0	0	1	0	999	999	999	999	999	0
1837	1	Egypt	2013	3	12	4	26	1	3	1	0	0	0	1	0	999	999	999	999	999	0
1838	1	Egypt	2013	3	12	7	6	0	3	0	0	0	0	1	0	999	999	999	999	999	1
1839	1	Egypt	2013	3	12	7	6	1	3	0	0	0	0	1	0	999	999	999	999	999	1
1840	1	Egypt	2013	3	12	5	10	1	3	0	0	0	0	1	0	999	999	999	999	999	0
1841	1	Egypt	2013	3	13	999	18	1	3	0	0	0	0	1	0	999	999	999	999	999	0
1842	1	Egypt	2013	3	13	3	2	0	2	0	0	0	0	2	0	999	999	999	999	999	0
1843	1	Egypt	2013	3	14	14	3	1	3	0	0	0	0	2	0	999	999	999	999	999	0
1844	1	Egypt	2013	4	15	7	7	1	4	1	0	0	0	1	0	999	999	999	999	999	0
1845	1	Egypt	2013	4	16	4	8	0	4	1	1	0	1	1	0	999	999	999	999	999	0
1846	1	Egypt	2013	4	16	7	8	1	3	0	0	0	0	1	0	999	999	999	999	999	0
1847	1	Egypt	2013	4	16	11	14	1	4	1	0	0	0	1	0	999	999	999	999	999	0
1848	1	Egypt	2013	4	17	999	10	0	2	1	0	0	0	2	0	999	999	999	999	999	0
1849	1	Egypt	2013	4	18	999	25	1	3	0	0	0	0	1	0	999	999	999	999	999	0
1850	1	Egypt	2013	4	18	7	8	0	3	0	0	0	0	1	0	999	999	999	999	999	0
1851	1	Egypt	2013	4	18	6	3	0	3	0	0	0	0	1	0	999	999	999	999	999	0
1852	1	Egypt	2013	5	20	7	15	0	4	999	1	0	0	1	0	999	999	999	999	999	0
1853	1	Egypt	2013	5	21	999	999	999	999	999	999	999	999	999	0	999	999	999	999	999	1
1854	1	Egypt	2013	5	20	7	5	0	3	0	0	0	0	1	0	999	999	999	999	999	0
1855	1	Egypt	2013	5	22	999	999	999	999	999	999	999	999	999	0	999	999	999	999	999	0
1856	1	Egypt	2013	5	21	7	6	1	3	1	0	1	1	3	0	999	999	999	999	999	0
1857	1	Egypt	2013	6	23	5	5	0	3	0	0	0	0	1	0	999	999	999	999	999	0
1858	1	Egypt	2013	6	23	6	6	0	3	0	0	0	0	1	999	999	999	999	999	999	0
1859	1	Egypt	2013	6	23	7	10	1	3	0	1	0	1	1	999	999	999	999	999	999	0
1860	1	Egypt	2013	6	25	10	6	1	4	1	0	0	0	1	0	999	999	999	999	999	0
1861	1	Egypt	2013	6	25	7	7	1	4	1	1	0	1	1	0	999	999	999	999	999	0
1862	1	Egypt	2013	6	25	999	5	0	4	1	1	0	1	1	0	999	999	999	999	999	1
1863	1	Egypt	2013	7	29	999	999	999	999	999	999	999	999	999	0	999	999	999	999	999	0
1864	1	Egypt	2013	7	29	999	999	999	999	999	999	999	999	999	0	999	999	999	999	999	0
1865	1	Egypt	2013	6	27	2	21	1	4	0	1	0	1	1	0	999	999	999	999	999	0
1866	1	Egypt	2013	7	29	999	999	999	999	999	999	999	999	999	0	999	999	999	999	999	0
1867	1	Egypt	2013	7	29	7	12	0	4	0	1	1	1	1	0	999	999	999	999	999	0
1868	1	Egypt	2013	7	29	999	9	0	3	0	0	0	0	1	0	999	999	999	999	999	0
1869	1	Egypt	2013	7	29	3	10	1	4	1	0	0	0	1	0	999	999	999	999	999	0
1870	1	Egypt	2013	7	29	7	2	0	4	0	0	1	1	1	0	999	999	999	999	999	0
1871	1	Egypt	2013	7	30	4	3	0	4	0	0	1	1	1	0	999	999	999	999	999	0
1872	1	Egypt	2013	8	34	999	3	0	4	1	1	0	1	1	0	999	999	999	999	999	0
1873	1	Egypt	2013	8	34	8	29	1	3	0	0	0	0	1	0	999	999	999	999	999	0
1874	1	Egypt	2013	8	34	999	7	0	3	0	0	0	0	1	0	999	999	999	999	999	0
1875	1	Egypt	2013	9	36	6	4	0	4	0	999	999	999	2	0	999	999	999	999	999	0
1876	1	Egypt	2013	9	38	8	9	0	4	0	0	0	0	999	0	999	999	999	999	999	0
1877	1	Egypt	2013	9	38	5	11	0	3	0	0	0	0	1	0	999	999	999	999	999	0
1878	1	Egypt	2013	9	39	999	15	0	3	0	0	0	0	1	0	999	999	999	999	999	0
1879	1	Egypt	2013	9	39	16	7	1	4	1	0	0	0	2	0	999	999	999	999	999	0
1880	1	Egypt	2013	9	39	9	6	0	4	1	1	0	1	1	0	999	999	999	999	999	0
1881	1	Egypt	2013	9	38	8	9	0	3	1	1	1	1	1	0	999	999	999	999	999	0
1882	1	Egypt	2013	9	39	5	7	0	4	1	0	0	0	1	0	999	999	999	999	999	0
1883	1	Egypt	2013	9	40	5	2	0	4	1	0	0	0	1	0	999	999	999	999	999	0
1884	1	Egypt	2013	10	41	2	4	0	4	1	1	1	1	3	0	999	999	999	999	999	0
1885	1	Egypt	2013	10	41	5	12	1	3	0	1	0	1	1	0	999	999	999	999	999	0
1886	1	Egypt	2013	10	41	8	25	1	4	0	1	1	1	3	0	999	999	999	999	999	0
1887	1	Egypt	2013	10	42	3	35	0	3	0	1	0	0	1	0	999	999	999	999	999	0
1888	1	Egypt	2013	10	43	7	17	0	2	0	0	0	0	1	0	999	999	999	999	999	0
1889	1	Egypt	2013	10	44	8	4	1	3	0	0	0	0	1	0	999	999	999	999	999	0
1890	1	Egypt	2013	10	44	9	8	1	3	1	0	0	0	1	0	999	999	999	999	999	0
1891	1	Egypt	2013	10	44	7	10	0	2	1	0	0	0	1	0	999	999	999	999	999	0
1892	1	Egypt	2013	11	45	12	6	0	4	1	0	0	0	1	0	999	999	999	999	999	0
1893	1	Egypt	2013	11	46	5	13	1	4	0	1	999	1	1	0	999	999	999	999	999	0
1894	1	Egypt	2013	11	46	14	13	1	4	1	1	999	1	1	0	999	999	999	999	999	1
1895	1	Egypt	2013	11	47	19	12	1	3	0	1	0	1	1	0	999	999	999	999	999	0
1896	1	Egypt	2013	12	49	3	9	0	3	1	1	0	0	1	0	999	999	999	999	999	0
1897	1	Egypt	2013	12	49	2	5	0	3	1	0	0	0	1	0	999	999	999	999	999	0
1898	1	Egypt	2013	12	50	8	4	0	3	1	1	1	1	3	0	999	999	999	999	999	0
1899	1	Egypt	2013	12	51	3	23	0	2	1	0	0	0	1	1	999	999	999	999	999	0
1900	1	Egypt	2013	12	51	8	9	1	3	1	1	0	0	1	0	999	999	999	999	999	0
1901	1	Egypt	2013	12	51	8	12	1	3	0	1	999	1	1	0	999	999	999	999	999	0
1902	1	Egypt	2013	12	52	8	4	0	4	0	0	0	0	999	0	999	999	999	999	999	0
1903	1	Egypt	2013	12	52	8	20	0	2	0	1	0	0	1	0	999	999	999	999	999	0
1904	1	Egypt	2013	12	52	8	5	1	4	1	0	1	1	3	0	999	999	999	999	999	1
1905	1	Egypt	2013	12	1	3	14	0	3	1	0	1	1	3	0	999	999	999	999	999	0
1906	1	Egypt	2013	12	1	4	8	1	4	1	0	0	0	1	0	999	999	999	999	999	0
1907	1	Egypt	2013	1	2	999	999	999	999	999	999	999	999	999	0	999	999	999	999	999	0
1908	1	Egypt	2013	1	2	4	5	0	3	1	0	0	0	999	1	999	999	999	999	999	0
1909	1	Egypt	2013	1	2	5	4	1	3	1	0	0	0	1	0	999	999	999	999	999	0
1910	1	Egypt	2013	1	2	3	6	0	4	0	0	0	0	999	0	999	999	999	999	999	0
1911	1	Egypt	2013	1	2	5	9	0	4	1	0	0	0	1	0	999	999	999	999	999	0
1912	1	Egypt	2013	1	2	5	6	0	3	0	0	0	0	1	0	999	999	999	999	999	1
1913	1	Egypt	2013	1	2	4	5	0	4	1	0	0	0	2	0	999	999	999	999	999	0
1914	1	Egypt	2013	1	2	6	9	0	3	1	0	0	0	1	0	999	999	999	999	999	0
1915	1	Egypt	2013	1	3	4	6	1	4	0	0	0	0	1	0	999	999	999	999	999	0
1916	1	Egypt	2013	1	3	4	6	1	4	0	0	0	0	1	0	999	999	999	999	999	0
1917	1	Egypt	2013	1	3	5	9	0	3	0	0	0	0	1	1	999	999	999	999	999	0
1918	1	Egypt	2013	1	3	4	7	0	3	1	0	0	0	1	0	999	999	999	999	999	0
1919	1	Egypt	2013	1	3	3	6	0	3	1	0	0	0	2	0	999	999	999	999	999	0
1920	1	Egypt	2013	1	3	4	3	0	3	0	0	0	0	999	0	999	999	999	999	999	0
1921	1	Egypt	2013	1	3	5	6	0	4	0	0	0	0	1	0	999	999	999	999	999	1
1922	1	Egypt	2013	1	3	4	25	0	3	0	0	0	0	1	0	999	999	999	999	999	0
1923	1	Egypt	2013	1	3	4	5	1	3	0	0	0	0	1	0	999	999	999	999	999	0
1924	1	Egypt	2013	1	3	4	4	0	4	1	0	0	0	1	0	999	999	999	999	999	0
1925	1	Egypt	2013	1	3	4	4	0	3	0	0	0	0	1	999	999	999	999	999	999	999
1926	1	Egypt	2013	1	4	3	19	0	3	1	0	0	0	1	0	999	999	999	999	999	0
1927	1	Egypt	2013	1	4	5	15	0	3	1	0	0	0	2	0	999	999	999	999	999	0
1928	1	Egypt	2013	1	4	4	7	1	3	0	0	0	0	1	0	999	999	999	999	999	1
1929	1	Egypt	2013	1	4	5	8	1	4	1	0	0	0	1	0	999	999	999	999	999	0
1930	1	Egypt	2013	1	4	4	6	0	3	0	1	1	1	1	0	999	999	999	999	999	0
1931	1	Egypt	2013	1	4	4	6	0	3	0	0	0	0	1	1	999	999	999	999	999	1
1932	1	Egypt	2013	1	4	5	9	0	3	1	0	0	0	1	0	999	999	999	999	999	1
1933	1	Egypt	2013	1	4	5	7	0	3	1	0	0	0	1	0	999	999	999	999	999	1
1934	1	Egypt	2013	1	4	5	8	1	3	0	0	0	0	999	0	999	999	999	999	999	1
1935	1	Egypt	2013	1	4	4	7	0	3	0	0	0	0	1	0	999	999	999	999	999	0
1936	1	Egypt	2013	1	4	5	9	1	3	0	0	0	0	1	0	999	999	999	999	999	0
1937	1	Egypt	2013	1	4	5	7	0	3	0	0	0	0	1	0	999	999	999	999	999	0
1938	1	Egypt	2013	1	4	4	4	1	3	0	0	0	0	1	999	999	999	999	999	999	999
1939	1	Egypt	2013	1	4	4	5	0	3	0	0	0	0	1	0	999	999	999	999	999	1
1940	1	Egypt	2013	1	4	5	11	0	4	1	0	0	0	3	0	999	999	999	999	999	0
1941	1	Egypt	2013	1	4	4	4	1	3	0	0	0	0	3	0	999	999	999	999	999	1
1942	1	Egypt	2013	1	5	4	6	0	3	0	0	0	0	1	0	999	999	999	999	999	1
1943	1	Egypt	2013	1	5	4	5	1	4	0	0	0	0	999	0	999	999	999	999	999	0
1944	1	Egypt	2013	1	5	4	7	1	3	1	0	0	0	1	0	999	999	999	999	999	0
1945	1	Egypt	2013	1	5	5	8	0	3	1	0	0	0	1	0	999	999	999	999	999	1
1946	1	Egypt	2013	1	5	5	6	1	3	1	0	0	0	1	0	999	999	999	999	999	1
1947	1	Egypt	2013	1	5	4	5	0	4	1	0	0	0	1	1	999	999	999	999	999	0
1948	1	Egypt	2013	1	5	4	5	0	3	1	0	0	0	1	0	999	999	999	999	999	1
1949	1	Egypt	2013	1	5	4	5	0	3	1	0	0	0	1	0	999	999	999	999	999	1
1950	1	Egypt	2013	1	5	4	7	0	3	0	0	0	0	1	0	999	999	999	999	999	0
1951	1	Egypt	2013	1	5	5	4	0	3	0	0	0	0	3	0	999	999	999	999	999	0
1952	1	Egypt	2013	2	6	3	9	0	4	1	0	0	0	1	0	999	999	999	999	999	0
1953	1	Egypt	2013	2	6	2	5	1	1	0	0	0	0	1	0	999	999	999	999	999	0
1954	1	Egypt	2013	2	6	3	12	0	2	0	0	0	0	1	1	999	999	999	999	999	0
1955	1	Egypt	2013	2	6	4	8	0	3	0	0	0	0	1	0	999	999	999	999	999	1
1956	1	Egypt	2013	2	6	4	8	0	2	1	0	0	0	999	0	999	999	999	999	999	0
1957	1	Egypt	2013	2	6	5	4	0	3	0	0	0	0	1	0	999	999	999	999	999	0
1958	1	Egypt	2013	2	6	3	3	1	4	1	0	0	0	1	0	999	999	999	999	999	0
1959	1	Egypt	2013	2	6	5	5	0	3	1	0	0	0	1	0	999	999	999	999	999	0
1960	1	Egypt	2013	2	6	5	16	1	3	0	0	0	0	1	0	999	999	999	999	999	0
1961	1	Egypt	2013	2	6	4	5	0	3	0	0	0	0	1	0	999	999	999	999	999	0
1962	1	Egypt	2013	2	6	4	4	0	3	0	0	0	0	1	0	999	999	999	999	999	0
1963	1	Egypt	2013	2	6	4	3	0	1	1	0	0	0	2	0	999	999	999	999	999	0
1964	1	Egypt	2013	2	6	4	7	0	3	1	0	0	0	1	1	999	999	999	999	999	1
1965	1	Egypt	2013	2	7	4	5	1	3	1	0	0	0	1	0	999	999	999	999	999	0
1966	1	Egypt	2013	2	7	4	4	1	3	0	0	0	0	1	0	999	999	999	999	999	0
1967	1	Egypt	2013	2	7	5	2	0	3	1	0	0	0	1	999	999	999	999	999	999	999
1968	1	Egypt	2013	2	7	4	29	0	4	1	0	0	0	2	0	999	999	999	999	999	0
1969	1	Egypt	2013	2	7	4	4	1	3	1	0	0	0	1	0	999	999	999	999	999	0
1970	1	Egypt	2013	2	7	3	6	1	4	1	0	0	0	1	0	999	999	999	999	999	0
1971	1	Egypt	2013	2	7	5	4	1	4	1	0	0	0	1	0	999	999	999	999	999	1
1972	1	Egypt	2013	2	8	999	999	999	999	999	999	999	999	999	0	999	999	999	999	999	0
1973	1	Egypt	2013	2	7	4	6	0	3	0	0	0	0	1	0	999	999	999	999	999	0
1974	1	Egypt	2013	2	7	3	5	0	3	0	0	0	0	1	0	999	999	999	999	999	1
1975	1	Egypt	2013	2	7	4	5	1	2	0	0	0	0	1	0	999	999	999	999	999	0
1976	1	Egypt	2013	2	7	5	5	1	3	1	0	0	0	1	0	999	999	999	999	999	0
1977	1	Egypt	2013	2	8	4	5	0	3	0	0	0	0	2	0	999	999	999	999	999	0
1978	1	Egypt	2013	2	8	3	8	0	3	1	0	0	0	1	0	999	999	999	999	999	0
1979	1	Egypt	2013	2	8	3	5	0	3	1	0	0	0	999	0	999	999	999	999	999	1
1980	1	Egypt	2013	2	8	5	4	0	4	1	0	0	0	2	1	999	999	999	999	999	0
1981	1	Egypt	2013	2	8	5	4	0	3	1	0	0	0	1	0	999	999	999	999	999	0
1982	1	Egypt	2013	2	8	3	3	1	3	0	0	0	0	1	999	999	999	999	999	999	999
1983	1	Egypt	2013	2	8	4	4	1	3	1	0	0	0	999	0	999	999	999	999	999	0
1984	1	Egypt	2013	2	8	4	7	0	3	0	0	0	0	999	0	999	999	999	999	999	0
1985	1	Egypt	2013	2	8	5	9	0	3	1	0	0	0	1	0	999	999	999	999	999	0
1986	1	Egypt	2013	2	8	3	7	0	4	0	0	0	0	1	0	999	999	999	999	999	0
1987	1	Egypt	2013	2	8	4	7	0	4	0	0	0	0	1	0	999	999	999	999	999	0
1988	1	Egypt	2013	2	9	4	5	0	2	0	0	0	0	1	0	999	999	999	999	999	0
1989	1	Egypt	2013	2	9	5	2	0	4	0	0	0	0	2	999	999	999	999	999	999	999
1990	1	Egypt	2013	2	9	4	6	0	3	0	0	0	0	2	0	999	999	999	999	999	0
1991	1	Egypt	2013	2	9	5	7	1	3	1	0	0	0	1	0	999	999	999	999	999	0
1992	1	Egypt	2013	2	9	5	6	0	1	1	0	0	0	1	0	999	999	999	999	999	1
1993	1	Egypt	2013	2	9	4	5	0	3	1	0	0	0	999	1	999	999	999	999	999	0
1994	1	Egypt	2013	2	8	2	19	0	4	1	0	0	0	1	0	999	999	999	999	999	0
1995	1	Egypt	2013	2	9	4	5	1	3	1	0	0	0	1	0	999	999	999	999	999	0
1996	1	Egypt	2013	3	10	999	999	999	999	999	999	999	999	999	0	999	999	999	999	999	0
1997	1	Egypt	2013	3	11	999	999	999	999	999	999	999	999	999	0	999	999	999	999	999	0
1998	1	Egypt	2013	2	9	3	13	0	3	1	0	0	0	1	0	999	999	999	999	999	0
1999	1	Egypt	2013	3	10	3	5	0	2	0	0	0	0	1	0	999	999	999	999	999	1
[truncated: 30,023 more rows]
